# Supplementary material for: Frequent mutations in acetylation and ubiquitination sites suggest novel driver mechanisms of cancer
Source: Genome Med. 2016 May 12;8:55. doi: 10.1186/s13073-016-0311-2 (PMC4864925; doi:10.1186/s13073-016-0311-2)
Supplement: Additional file 2: — CCDS longest isoform sequences in FASTA format. (FASTA 10762 kb) [file 13073_2016_311_MOESM2_ESM.fasta]

>ABCB8
1000000000000000000000001111111111111111111111111111111111111111110000000000000000111111111111111111111111111111111110000000000000000000000000000000000000000000000000000000000000000000000000000000000000000000000000000000000000000000000000000000000000000000000000000000000000000000000000000000000000000000111011000000000000000000000000000000000000000000000000000000000000000000000000000000000000000000000000000000000000000000000000000011111111111111111000000000000000000000000000000000000000000000000000000000000000000000000000000000000000000000000000000000000000000000000000000000000000000000000000000000000000000000000000000000000000000000000000000000000000000000000000000000000000000000001111111111111111111111111111
>ZNF410
111111111111111111111111111111111111111111111111111111111111111111111111111111111111111111111111111111111111111111111111111111111111111111111100000000000111111111111111000000000000000000000000000000000000000000000100000011000000000000000000000000000000000000000000000000000000000000000000000000000000000000000000000000000000000000000000000000000000000000000000000000000000000000000000000000000000000000000000000000000000000000000000000000000000000000000000000000000000000000000000000000000000000000000000000010011111
>C7orf55
11111111100000000000000000000000000000000000011111111111111100000000000000000000111111111111111100001111111111111
>GLRX2
111111111110000000000011111111111111111111111111111111111111111000000000000000000000000000000000000000000000000000000000000000000000000000000000000000001111111111111
>DPP8
1111111111111111100000000000000011111111111111111100001011111111111111111111100000000001111110000000000000000000000000000000000000000000111111111111111111111111000000000000000000000000000000000000000000001011000000000000000000000000000000000000000000000001100000000000000000000000000000000000000000000000000000000000000000000000000000000000000000000000000000000000000000000000000000000000000000000000000000000000000000000000000000000000000000000000000000000000000000000000000000000000000000000000000000000000000000000000000000000000000000000000000000000000000000000000000000000000000000000000000000000000000000000000000000000000000000000000000000000000000000000000000000000000000000000000000000000000000000000000000000000000000000000000000000000000000000000000000000000000000000000000000000000000000000000000000000000000000000000000000000000000000000000000000000000000000000000000000000000001111111
>HIF1AN
1111111111111111111111111111111111111111111100000000000000000000000000000000000000000000000000000000000000000000000000000000000000000000000000000000000000000000000000000000000000000000000000000000000000000000000000000000000000000000000000000000000000000000000000000000000000000000000000000000000000000000000000000000000000000000000000000000000000111
>TPCN1
111001110001111111111111111111111111111111111111111111111111111111111111111111111111111111111111111111111111111111111111111111111111111111110000000000000000000000000000000000000000000000000000000000000000000000000000000000000000000000000000000000000000000000000000000000000000000000000000000000000000000000000000000000000000000000000000000000000000000000000000000000000000000000000000000000000000001111111110000000000000000000000000000000000000000000000000000000000000000000000000000000000000000000000000000000000000000000000000000000000000000000000000000000000000000000000000000000000000000000000000000000000000000000000000000000000000000000000000000000000000000000000000000000000000000000000000000000000000000000000000000000000000000000000000000000000000000000000111111111111111111111111111111111111111111111111111111111111111111111111111111111111111111111111111111111111111111111111111
>AURKAIP1
1110011000000000000000000000000000001111111111111111111100000000000000000000000000000000001110000000001111111111111111111000000000000001111111100000001111111111111111111110000000000000000000000000001
>MREG
1010000000000000000111111111111111000000000000000000001101111110000000000001111111111111110000000000000000000000000000000000001111111111111111111000000000000000000000000000000000000000000000000000000000000000000011
>NDUFB11
1111111100000000000000000000001111111111111111111111111111111111111110000000000000000000000000000000000000000000000000000000000000000000000000000000000000000001111
>GPATCH11
1111000000000011111111111111111111111111111111111111111111111111111111111000000000000001101100000000000111111111111111111111111111111111111111111111111111111111111111111111111111111111111111111111111111111111110000000000000000000000000000000000001111111111111
>ZMIZ2
11111111111111111111111111111111111111111111111111111111111111111111111111111111111111111111111111111111111111111111111111111111111111111111111111111111111111111111111111111111111111111111111111111111111111111111111111111111111111111111111111111111111111111111111111111111111111111111111111111111111111111111111111111111111111111111111111111111111111111111111111111111111111111111111111111111111111111111111111111111111111000000000000000000000000000000000000000000000000000000000000000000000000000000111000000000000000000000000000000000000000000000000000011111111100000000111111111111000000000000000000000000000000000000000000000000000000000000000000000000000000000000000000000111111111111111111111111111111111111111111111111111111111111111111111111111111111111111111111111111111111111111111111111111111111111111111111111111111111111111111111111111111111111111111111111111111111111111110000000000111111111111000000000011
>CPS1
111111000000000000000000011101111111111111111110000000000000000000000000000000000000000000000000000000000000000000000000000000000000000000000000000000000000000000000000000000000000000000000000000000000000000000000000000000000000000000000000000000000000000000000000000000000000000000000000000000000000000000000000000000000000000000000000000000000000000000000000000000000000000000000000000000000000000000000000000000111111111111111100000000000000000000000000000000000000000000000000000000000000000000000000000000000000000000000000000000000000000000000000000000000000000000000000000000000000000000000000000000000000000000000000000000000000000000000000000000000000000000000000000000000000000000000000000000000000000000000000000000000000000000000000000000000000000000000000000000000000000000000000000000000000000000000000000000000000000000000000000000000000000000000000000000000000000000000000000000000000000000000000000000000000000000000000000000000000000000000000000000000000000000000000000000000000000000000000000000000000000000000000000000000000000000000000000000000000000000000000000000000000000000000000000000000000000000000000000000000000000000000000000000000000000000000000000000000000000000000000000000000000000000000000000000000000000000000000000000000000000000000000000000000000000000000000000000000000000000000000000000000000000000000000000000000000000000000000000000000000000000000000000000000000000000000000000000000000000000000000000000000000000000000000000000000000000000000000000000000111111111
>MAGEB1
11111111111111111111111111111111111111111111111111111111111111111111111111111111111111111111111111111111111000000000000000000000000000000000000000000000000000000000000000000000000000011111111111000000000000000000000000000000000000000000000000000000000000000000000000000000000000000000000000000000000000000000001111111111111111111111111111111111111
>GSTA4
100000000000000000000000000000000000000000000000000000000000000000000000000000000000000000000000000000000000000000000000000000000000000000000000000000000000000000000000000000000000000000000000000011111111111111100000000000
>CNDP1
111111010000000000000011111111111111100000000000000000000000000000000000000000000000000000000000000000000000000000000000000000000000000000000000000000000000000000000000000000000000000000000000000000000000000000000000000000000000000000000000000000000000000000000000000000000000000000000000000000000000000000000000000000000000000000000000000000000000000000000000000000000000000000000000000000000000000000000000000000000000000000000000000000000000000000000000000000000000000000000000000000000000000000000000000
>NRBF2
11111111011111111111000000000000000000000000000011011111100000000000000000111111111111111111111111111111111111111111111111111110000000000000000000011111111111111111111111100000000000000001111111111111111111111110000000000000000000001111111111111000000000000000000000000000000000000000011
>TINF2
1111111100000000000000000000000000000000000000000000000000000000000000000000000000000000000000000000000000000000000000000000000000000000000000000000000000000000000000000000000000000000000000000000000011111111111111111111111111111111111111111111111111111111111111111111111111111111110000000000001111111111111111111111111111111111111111111111111111111111111111111111111111111111111111100000000111111111111111111111111100000000000000000000000000001111111
>WDR76
11111111111111111111111100000000000000000000000000000000000000111111111111111111111111111111111111111111111111111111111111111111111111111111111111111111111111111111100000000001111111111111111111111111111111111111111111111111111111111111111111111111111111111111111111111111111111111111111111100000000000000000000000000000000000000000000000000000000000000000000000000000000000000000000000000000000000000000000000000000000000000000000000000000000000000000000000000000000000000000000000000000000000000000000000000000000000000000000000000000000000000000000000000000000000000000000000000000000000000000000000000000000000000000000000
>ZNF408
111100010000000000000000000000000000000000000000000000000000000000000000000000000000000000111111111111111111111111111111111111111111111111111111111111100000000000001111111111111111111111111111111111111111100111111111111111111111111111111111111111111111111111111111111111111111111111111111111111111111111111111111111111100000000000000000000010000000000000000000000000000000000000000000000000000000000000000000000000000000000000000000000000000000000000000000000000000000000000000000000000000000000000000000000000000000000000000000000000000000000000000000000000000000000000000000000000000000000000000000000000000000000000000000000000000000000000000000000000000000000000000000000000000011111111111101100000000000000001100111
>ZDBF2
11111111100000000000000000111111111111111000000000000000111111111111111111111000000011111111111111111111111111111111111111111111111111111111111111111111000000000000000000000000000000000000111111111111100000000000000000000000111111111111111111111111111111111111111111000000000000000000000000000011111111111111111111000000000000000000000000000000000000000000000000000000011111111111111110000111111111111111100000000011111111111111111111111111111111111111111111111111111111111001111111111111111111101111111111111111111111000000000011111111100000000000001111111111111111100000111111111111111111000000000000100111111111111111111111111111111111111111100000011111111111111111111111111111111111111111111111111111111111111111111111111111111111111000100000000000000000111111111111111111111111111111111111111111110000000000000000010100000000000011111111111111111010111111111111111111111111111111111111111111111111111111111111110000000011111111111111111111111111111111111100000000000000000000000000000011111111111111111111111111111111111111111111111111111111111111111111111111111111111111111111111111111111111111111111110010000000000111111111111111111100000000000000000000000000000000000000000000000000000000000010100000000000000000000011111111111111100000000000000000000000000000000000000000000000000000000000000000000000000000000000000000000000000000000000011111111111111111111111111111111110000000000000000000000000000000000000000000000000011011111110000000000000000000000000011111111111111111111111111111111000000000000000000000000000000000000000000000000000000000000000000000000000000000000000000001110000000000000000000000000000000000001111111111111111100000000011111000100000000111111111111111111111111111111111111111111111111111111111111111100000000000000000011111111111111111111111111111111111111111000000000000000000000000000000000000000000000000000000000000000000111111111111111110011111111111100000000000000000000001111111111111111111111111111111111000000011111111111111111111111111111100000000000000000000000000000000000000000000000000000000000000000000000000000000000000000000000111111111111111111111111000000000000000000000000000000000000000000000000000000000111111111111111111111111000000000000111111111111111100000000000000000000000000000000000000111111111111000000000011111111111111111111111111111111111111111111111111000000000011111111001110111111
>TNS4
1111111111000000000000111111111111110000000000000000001111111111111111111111111111111111111111110000000000000000000000011111111111111111111111111110000000000001111111111111111111111111111111111111111111111111111111111111111111111111111111111111111111111111111111111111111111111111111111111111111111111111111111111111111111111111111111111111111111111111111111111111111111111111111111111111111111111111111111111111111111111111111111111111111111000000000000000000000000000000000000000000000000000000000000000000000000000000000000000000000000000000000000000000111111111111111111100000000000000000000000000000000000000000000000000000000000000000000000000000000000000000000000000000000000000000000000000000000000000001111
>TIGD5
111111111111111111111111111111111111111111111111111111111111100001111111111111110000000000000000111111111111111111111111111000000000000000000000000000000000000011111000000000000000001111111111111111111000000000000000000000000000000000000000000000000111111111111111111111110000000000000000000000000000000000000000000000000000000000000000000000000000000000000000000000000000000000000000000000000000000000000000000000000000000000000000000000011110000000000000000000000000000000000000000011111111111111111111111111111100111001101111111111111111111111111111111111111111111111111111111111111110000000000000000011111011000000000111111111111111111111
>FAM167B
1111111111111111111111111111000000000000000000001111111111111111111111000000000000000000111111111110000000000000000000000000000000000000000000000000000000000000000
>IRF5
1111111111111100000000000000000000000000000000000000000000000000000000000000000000000000000000000000011111111110000000001111111111111111111111111111111111111111111111111111111111111111111111111111111111111111111111111111111111111111111111111111111111111111110000000000000000000000000000000000000011110100000000000000000000000000000000000000000000000000000000000000001111111111111000000000000000011111111111110000000000000110010000000000000000000011111111111111111111111000000000000011111111111111111000000000111111
>RPL13
1111111100000000000000000000000111111111111111000000000000000000000000000000000000000000000000000000000011010000000000000000000111111111111111111111101100011111111111111111111110000000000000001111111111111111111
>MEDAG
111111111000000000000000000000000000000000000000000000000000000000000000000000000000000000000000000000000000000000000000000111111011000000000000000000000000000000000000000000000000000000000000000000000000000000000000000000000011111100000000000000011111111110000000000000000000000000000000000000001111111
>MID1
1100000000000000000000000000000000000000001111111111000000000000000000000000000000000000000000000000000000000000000000000000000000000000000000000000000101111111111111111111110000000000000000000000000000000000000000000000000000000000000000000000000000000000000000000000000000000000000000111111111111111111111111111011111111111100000000000011111111111111100000000000000000000001111111111111100000000000100111111111110111111111111111111100000000000000000000000000000000000000000000000000000000000000000000000000111111111100000000000000000000000000000000000000000000011111000000000000000000000000000000000000000000000000000000000000000000000000000000000000000001111111111
>NFS1
1111111111111111111111111111111111111111111110000000000000000000000000000000000000000000000000000000000000000000000000000000000000000000000000000000000000000000000000000000000000000000000000000000000000000000000000000000000000000000000000000000000000000000000000000000000000000000000000000000000000000000000000000000000000000000000000000000000000000000000000000000000000000000000000000000000000000000000000000000000000000000000000000000000000000000001000111
>EZH2
1111111111111111000000000000011111000000000000000000000000000000000000000000000000000000000000000000000000000000000000000000000000000000000000000000000000000000000000000000000001111111111111111111111111111111111111110000000000000000000000000011111111111111111111111111111111100000000000000000000000000000000111111111111111110000000001111111111111111111111111111111111111111111111111111111111111111111111111111111111111111111111111111111111100000000000000000000000000000000000111111111111111111111111111111111111111100000000000000000000000000000000000000000000000000000000000000000000000000000000000000000000000000000000000000000000000000000000000000000000000000000000000000000000000000000000000000000000000000000000000000000000000000000000001111111111
>CADM3
111110010000000000001111110111000000001111111111111000000101111111111111100000000000000000000000000000000000111111111111100000000000000000000000000000000000000000000011111111111111000000000000000000000000011111111111111111000000000000000000000000000000000000000000000000000000000000000000000000000000001111111111111111000000000000000000000000000000000000000000000000000000000000000000000000001111111111111111111111111111111111110000
>POTEF
1111111111111111100000000000000000000111111111111110000000000000000000000000011111111111000000000000000000000000000000000000000000000000000000000000000000000000000111111111111111000000000000000000000000000000000000000000000000000000000000000000000000000000000000000000000000000000000000000000000000000000000000000000000000000000000000000100000000000000000000001111111111111111111111111111111111111111111111111111111111111111111111110011111111111111111111111111111111111111111111111111111111111111111111111111111111111111111111111111111111111111111111111110011111111111111111111111111111111111111111111111111111100000000000000011111111111111111111110000000000000000000000000000000000111111110000000000000000000000000000000000000000000000000000000000000000000000000000000000000000000000000000000000000000000000000000000000000000000000000000000000000000000000000000000000000000000000000000000000000000000000000000000000000000001111111111111111000000000000000000000000000000000000000000000000000000000000000000000000000000000000000000000000000000000000000000000000000000000000000
>OAS1
111111110000000000000000000000000000000000000000000000000000000000000000000000000000000000000000000000000000000000000000000000000000000000000000000000000000000000000000000000000000000000000000000000000000000000000000000000000000000000000000000000000000000000000000000000000000000000000000000000000000000000000000000000000000000000000000000000000000000000000000000000000000000000000000000000000000000000000000000111
>NTSR1
1111111111111111111111111111111111111111111111111111100000000000000000000000000000000000000000000000000000000000000000000000000000000000000000000000000000000000000000000000000000000000000000000000000000000000000000000000000000000000000000000000000000000000000000000111111111111111111111111111111111110000000000000000000000000000000000000000000000000000000000000000000000000000000001111111111111111111111111111111111111
>NTRK3
11100000000000000000000000000000000000000000000000000000000000000000000000000000000000000000000000000000000000000000000000000000000000000000000000000000000000000000000000000001111111111111101111111101000000000000000000000000000000000000000000000000000000001100000000000000000000000000000000000000000000000000000000000000000000000000000000000000000000000000000000000000000000000000000000000000000000000000000000000000000000000000000000000000000000000000000001111111111111111111111111111111111111111111111111111111100000000000000000000000000000000000000000000000000000000000000000000000000000000000000000000000000000000000000000000000001111111111111110000000000000000000000000000000000000000000000000000000000000000000000000000000000000000000000000000000000000000000000000000000000000000000000000000000000000000000000000000000000000000000000
>PGF
10000000000000000000000011111111111111111000000000000000000000000000000000000000000000000000000000000001111111111111111100000000011111111111111111111111111111111111111111
>PGD
100000000000000000000000000000000000000000000000000000000000000000000000000000000000000000000000000000000000000000000000000000000000000000000000000000000000000000000000000000000000000000000000000000000000000000000000000000000000000000000000000000000000000000000000000000000000000000000011111111111111111111111111111111000000000000000000000000000000000000000000000000000000000000000000000000000000000000000000000000000000000000000000000000000000000000000000000000000000000111111111111
>HIRIP3
1111111111110000000000000000000001111111111111111111111111111111111111111111111111111111111111111111111111111111111111111111111111111111111111111111111111111111111111111111111111111111111111111111111111111111111111111111111111111111111111111111111111111111111111111111111111111111111111111111111111111111111111111111111111111111111111111111111111111111111111111111111111111111111111111111111111111111111111111111111111111111111111100000000000000000000000000000000000000011111111111111111110000000000111111111111111111111111111111111111111111100001111111111
>TMSB4Y
11111111111111111111111111111111111111111111
>RAD23B
0000000000000000000000000000000000000000000000000000000000000000000000000011111111111111111111111111111111111111111111111111111111111111111111111111111111111111111111111111111111111111111111111111111111111111111111111111111111111111111111111111111111111111111111111111111111111111111111111111111111111111111111111111111111111111111111111111111111111111111111111111110000000000000000000000000000000000010111111
>SYN3
1111111000000000000001111111111111111111111111111111111111111111111111111111111111111111111000000000000000000000000000000000000000000000000000000000000000000000000000000000000000000000000000000000000000000000000000000000000000000000000000000000000000000000000000000000000000000000000000000000000000000000000000000000000000000000000000000000000000000000000000000000000011111111111111111111111111111111111111111111111111111111111111111111111111111111111111111111111111111111111111111111111111111111111111111111111111111111111111111111111111111111111111111111111111111111111110010011
>SUPT4H1
111111111100000000000000000000000000000000000000000000000000000000000000000000000000000000000000000000000011111111111
>SULT2A1
111000000000000000000000000000000000000000000000000000000000000000000000000000000000000000000000000000000000000000000000000000000000000000000000000000000000000000000000000000000000000000000000000000000000000000000000000000111111111111111111111110000000000000000000000000000000000000001
>UTS2R
11111111111111111111111111000000000000000000000000000000000000000000000000000000000000000000000000000000000000000000000000000000000000000000000000000000000000000000000000000000000000000000000000000000000000000000000000000000000000000000001111111111111111111000000000000000000000000000000000000000000000000000000000000000000000000000111111111111111111111111111111111111111111111111111111111
>HLA-F
1100000000000000000000000000000000000000000000000000000000000000000000000000000000000000000000000000000000000000000000000000000000000000000000000000000000000000000000000000000000000000000000000000000000000000000000000000000000000000000000000000000000000000000000000000000000000000000000000000000000000000000000000000000000000000011111111111111111111111111000000000000000000000000000000000000000000000000000000000000000000000000000000000000000
>YY2
111111011110001111100111000000000000000000000000000000011111111111111111111111111111111111111111111111111111111111111111111111111111111111111111111111111111100000000101110110000000000000000000000011111111111111111000000000000000000000000000000000000000000000000000000000000000000000000000000000000000000000000000000000000000000000000000000000000000000000000000000000111111
>VWC2
1111111110000000000000000000000011111111111111111111111111111111111111111111111111111111111111111111111111110000011111101100000000000000011111111110000000000000000000000000000000000000000000000000011111111111111000000000000000000000000000000000000000000000000000000000000000000000000000000000000000000000000000000000000000001
>MRPL55
11100000000000000000000000000000000000000000000000000000000000000000000000000000000000000000000000000000000000000000001111111111111111111111111111110000000000001111
>RXFP1
1110000000000000000000000000000000000000000000000000000000000000000000000000000000000000000000000000000000000000000000000000000000000000000000000000000000000000000000000000000000000000000000000000000000000000000000000000000000000000000000000000000000000000000000000000000000000000000000000000000000000000000000000000000000000000000000000000000000000000000000000000000000000000000000000000000000000000000000000000000000000000000000000000000000000000000000000000000000000000000000000000000000000000000000000000000000000000000000000000000000000000000000000000000000000000000000000000000000000000000000000000000000000000000000000000000011111111111111111111000000000000000000000000000000000000000000000000000000000000000000000000001111111111111111111111111111111111111111000000000011111111
>BTBD2
111111111111111111111111111111111111111111111111111111111111111111111111111111111111111111111111111111111100000000000000000000000000000000000000000000000001000000000000000000000000000000000000000000000000000000000000000000000000000000000000000000000000000000000000000000000000000000000000000000000111101000000000000000000000000000000000000000000000000000011111111111110000000000000000000000000000000000000000000000000000000000000000000000000000000000000000000000000000000000000001000000000000000000000000000000000000000000000
>LIME1
1111100000000000000000000000000000111111111111111111111110000000000000000000011111111111111111100000000011111111111111111111111111111111111111000000000000000000000000001111111111111111111111110000000000001111111111111111110000000000000000000000000000000000000111111111111111111110000000000001111
>GPSM1
111110011111111111111111000000000000000000000000000000000000000000000000000000000000000000000000000000000000000000000000000000000000000000000000000000000000000000000000000000000000000000000000000000000000000000000000000000000000000000000000000000000000000000000000000000000000000000000000000000000000000000000000000000000000000000000000000000000000000000000000000000000000000000000000000000000000000000000000000000000000000000000000000000000000000011111111111111111111111111111111111111111111111100011111111111111111111111111111111111111111111111111111111111111111111111111111111111111111111111110000000000111111111111111111111110000000000111111111111111111111111111111111111
>APOL1
111111010000000000000000000000000000000000000011111111111111111110000000000000000000000000000000000000000000000000000000000000000000011111111111111111111110000000000000000000000000000000000000000000000000000000000000000000000000000000000000000000011111111111111100000000000000000000000000000000000000000000000000000000000011111111111111111111111111000000000000000000000000000111111111111111110000000000000000011111
>AGPS
1111111111111111111111111111111111111110000011111111111111111111111111111111111111111111111100000000000000000000111100000000000000000111111111111111111111111111000000000000000000000000000000000000000000000000000000000000000000000000000000000000000000000000000000000000000000000000000000000000000000000000000000000000000000000000000000000000000000000000000000000000000000000000000000000000000000000000000000000000000000000000000000000000000000000000000000000000000000000000000000000000000000000000000000000000000000000000000000000000000000000000000000000000000000000000000000000000000000000000000000000000000000000000000000000000000000000000000000000000000000
>BARX2
111111111111111111111111111111111111111111111111111111111111111111111111111111111111111111111111111111111111111111111111111111111111111111100000000000000000000000000000000000000000000000111111111111111111111111111111111111111111111111111111111111111111111111111111111111111111111
>CPZ
1100000000000000001111111111111111111111100000000000000000000000000000000000000000000000000000000000000000000000000000000000000000000000000000000000000000000000000000000000000000000000000000000000000000000000000000000000000000000000110000000000000000000000000000000000000000000000000000000000000000000000000000000000000000000000000000000000000000000000000000000000000000000000000000000000000000000000000000000000000000000000000000000000000000000000000000000000000000000000000000000000000000000000000000000000000000000000000000000000000000000000000000000000000000000000000000000000000000111111111111111111111111111111111111111111111100000000000001100001
>WDR60
1111111111111111111111111111111111111111111111111111111111111111111111111111111111111111111111111111111111111111111111111111111111111111111111111111111111111111111111111111111111111111111111111111111111111111111111111111111111111111111111111111111111111111111111111111111111111111111111111111111111111111111111111111111111111111111111111111111111111111111111111111111111111111111111111111111111111111111111111111111111111111111111111111111111111111111111111111111111111111111111111111111111111111111111111111111111111111111111111111111111111111111111111111111111111111111111111111111111110000000000000000000000000000000000000000000000000000000000000000000000000000000000000000000000000000000000000000000000000000000000000000000000000000000000000000001101111110000000000000000000011011111100000000000000000000000000000000001110000000000000111111111111111111111000000000000000000000000000000000000000000000000000000000000000000000000000000000000000000000000000000000000000000000000000000000000000000000000000000000000000000000000000000000001111111111110000000000001111
>PAX2
111111111111111111111111000000000000000000000000000000000000000000000000000000011111111110000000000000000000000000000000000000000000000000011111111111111111111111111111111111111111111111111101111111111111111111111111111111111111111111111111111111111111111111111111100010100111111111111111111111111111111111111111111111111111111111111111111011111111111111111111111111111111111111111111111111111111111111111111111111111111000000000000
>LDLR
10000000000000000000000000000000000000000000000000000000000000000000000000000000000000000000000000000000000000000000000000000000000000000000000000000000000000000000000000000000000000000000000000000000000000000000000000000000000000000000000000000000000000000000000000000000000000000000000000000000000000000000000000000000000000000000000000000000000000000000000000000000000000000000000000000000000000000000000000000000000000000000000000000000000000000000000111111010000000000000000000000000000000000000000000000000000000000000000000000000000000000000000000000000000000000000000000000000000000000000000000000000000000000000000000000111111111110000000000000000000000000000000000000000000000000000000000000000000000000000000000000000000000000000000000000000000000000000000000011111111111111100000000000000000000000000000000000000000000000000000000000000000000111111
>NDUFAF1
111000000000000000000000000000000000011111111111111111111111111111111111111100000000000000000000000000000000000000000000000000000000000000000000000000000000000000000000000000000000000000000000000000000000000000000000000000000000000000000000000000000000000000000000000000000000000000000000000000000000000000000000000000000000001
>FAM135B
11111000000000000000000000000000000000000000001111111100000000000000000000000000000000000000000011111111100000000000000001111111111111110000000000000000000000000000000000000000000111111111111111111111111111100000000000000000000000000000000000000000000000000000011111111111111111111111111111111111100000000000000000000000000000000000000000000000000000000000000000000000000000010000000000000000000000000000000000000000000000000000000000011111111111111111000000000011111111111111111111111111111111000000000000000000000000000000000001111111111111111111111111111111111111111111111111111111111111110000000000000000000000000000000000000000000000110111111111111111111111111111111110001111111111111111111111111111111111111111111111111111111111111111111111111111111111111111111111111111111111111111111111111111111111111111111111111111111111111111111111111111111111111111111111111111000000000000000000000011111111111111111111111111111111111111000000000000011111111111111111111111111111111000000000000000011111111111111111111100000000000000000000000000000011111111111111111110000000000000000000000000000110101000000000000000000000000000111111111111110000000000000000000000000000000000000000000000000000000000000000000000000000000000000000000000000000000000000000000000000000000000000000000000000000000000000000000000000000000000000000000001111111111111000000000000000000000000000000000000000000000000000000000000000000
>POSTN
10000000000000000000000000000001111111110000000000000000000000000000000000000000000001011111000000000000000000000000000000000000000000000000000000000000000000000000000000000000111111111111111110000000000000000000000000000000000000000000000000000000000000000000000000000000000000000000000000000000000000000000000000000000000000000000000000000000000000000000000000000000000000000000000000000000000000000000000000000000000000000000000000000000000011111000000000000000000000000000000000000000000000000000000000000000000000000000000000000000000000000000000000000000000000000000000000000000000000000000000000000000000000000000000000000000000111111111100000000000000000000000000000000000000000000000000000000000000000000000000000000000000000000000000011111011100000000000000111010000000000000000000000000000000000000000111111111111111111111111
>RABL2B
1111111111111111111000000000000000000000000000000000000000000000000000000000000000000000000000000000000000000000000000000000000000000000000000000000000000000000000000000000000000111111111111111111111111111111111111111111111111111111111111
>CPT1B
1111110100000000000000000000000000000000000000000000000000000000000000000000000000000000000000000000000000000000000000000000000000000000000000011100000000000111111111111110000000000000000000000000000000000001111111100000000000000000000000000000000000000000000000000000000000000000000000000000000000000000000000000000000000000000000000000000000000000000000000000000000000011111110000000000000000000000000000000000000000000000000000000000000000000000000000000000000000000000000000000000000000000001111111111111111111000000000000000000000000000000000000000000000000000000000000000000000000000000000000000000000000000000000001111110000000000000000000000000000000000000000000000000000000000000000000000000000000000000000000000000000000000000000000000000000000000000000110001111
>AGXT2L1
1111110111100000000000000000000000000000000000000000000000000000000000000000000000000000000000000000000000000000000000000000000000000000000000000000000000000000000000000000000000000000000000000000000000000000000000000000000000000000000000000000000000000000000000000000000000000000000000000000000000000000000000000000000000000000000000000000000000000000000000000000000000000000000000000000000000000000000000000000000000000000000000000000001111111111111111111111111111111111111111111111111000000000011
>OPRM1
1111111110000000000000000000001111111000000000000000000000111111111111000000000000001111111111111110000000011111111111111110000000000000000000000000000000000000000000000000000000000000000000000000000000000000000000000000000000000000000000000000000000000000000000000000000000000000000000000000000000000000000000000000000000000000000000000000000000000000001111111111111111111000000000000000000000000000000000000000000000000000000000000000000000000001111111111111111111111111111111111111111111111
>RPS9
11111111111111000000000000000000000000000000000000001001011111111111110000000000000000000000000000000000000000000000000000000000000000000000000000000000000000011111111111111111111111111111111111
>OPRK1
11111111111111111111111111110000000000000000000000000000000000000000000000000000000000000000000000000000000000000000000000000000000000000000000000000000000000000000000000000000000000000000000000000000000000000000000000000000000000000000000000000000000001111111111111111111000000000000000000000000000000000000000000000000000000000000000000000000011111111111111111111111111111111111
>ZNF688
111111111111111111111111111000000000000000000000000000000000000000000000001111111111111111111111111111111111111111111111111111111111111111111111111111111111110000000000000000000000000000000000000000000000000000000000000000000000000000000000000000000000111110000000000000000000
>C16orf11
1111111111111111111111111111110000000000000000000000000000000000000011111111111111111111111111111111111111111111111111111111111111111111111111111111111111111111111111111111111111111111111111111111111111111111101000000000000000000000000000000000000000000000000000000000000111111111111111111111111111111111111111111111111111111111111111111111111111110000111111111111111111111111111111111111111111111111111111111111111111111111111111111111100000000000111111111111111111111111111111111111111111111111111111111111111111111111111111111111111111000000000000011000110111111111111
>APOBEC3A
1111111111110000000000000000000000000000000000000000000000000000000000000000000000000000000000000000000000000000000000000000000000000000000000000000000000000000000000000000000000000000000000000000111
>ACBD5
100001100000000000000000000001111111111111111000000000011111111111000000000000000000000000000000000000000000000000000000000000000000000000001111111111111111111111111111111111111111111111111111111111111111111111111111111111111111111111111111111111111111111111111111111000000000000000000000000000000000011111111111111111110000000000111111111111111111111000000000000111111111111111111111111111111111111111111111111111111111111111110000000000000000000000000000111111111111111111111111111111111110000000000000000000000000010011111
>C7orf45
1000000000000000000000000000000000000000000000000000000000001111111111111111111111111111111111111111111111111111000000000000011111111111111111111111111111111111111111111111111111111111111111110000000000000000000000111111111111111111111111000111
>USP36
1111111111111111111111111111111111111111111111111111111111111111111111111111111111111111111111111111111111111111100000000000000000000000000000000000000000000000000000000000000000000000000000000000000000000000000000000000000011111111111110000000000000000000000000000000000000000000000000000000000000000000000000000000000000000000000000000000000000000000000000000000000000000000000000000000000000000000000000000000000000000000011111111111111111111111111111111111111111111111111111111111111111111111111111111111111111111111111111111111111111111111111111111111111111111111111111111111111111111111111111111111111111111111111111111111111111111111111111111111111111111111111111111111111111111111111111111111111111111111111111111111111111111111111111111111111111111111111111111111111111111111111111111111111111111111111111111111111111111111111111111111111111111111111111111111111111111111111111111111111111111111111111111111111111111111111111111111111111111111111111111111111111111111111111111111111111111111111111111111111111111111111111111110000000000000001111111111111111111111111111111111111111111111110000000000000000001111111
>TCEAL3
11111111111111111111111111111111111111111111111111111111111111111111111111111111111111111111111111111111111111111111111111111111111111111111111111111111111111111111111000111111111111111111111111111000
>ERBB2IP
000000000000000000000000000000000000000000000000000000000000000000000000000000000000000000000000000000000000000000000000000000000000000000000000000000000000000000000000000000000000000000000000000000000000000000000000000000000000000000000000000000000000000000000000000000000000000000000000000000000000000000000000000000000000000000000000000000000000000000000000000000000000000000000000000000000000000000000000000000000000000000000000000000000000000000000000000000000000000000000000000000000000011111111111111111111111111111111111111111111111111111111111111111111111111111111110000000000000011111111111111111111110000000000000111111111111111111111111111111111111111111111111111111111111111100000000000000000000000000000001101001000000000000000000000011111111000000000000000000000001111111111000100000000000000000000000111111111111111111111111111111111111111111111111111111111111100000000001111111111111111111111111111110001111111111111111111111110000011111111111111111111111111111111111111111111111111111111111111111111111111111111111111000000000000000011111111111111111111111111111111111111111111111111111111111111111111111111111111111111111111111111111111111111111111111111111111111111111111111111111000000000000000000001111111111111111111111111111111111111111111111111111111111111111111111111111111111111111111111111111111111111111000001101011111111110000000000000000000000000000000000000000000000000000000000000000111
>EME2
1111111111111111111111111111111111111111111111111111111111111111111111000000000000000000000000000000000000000000000000000001111000100000000000000000000000000000000100000000000000000000000111111111111111111111111111111000000000000000000000000000000000000000000000000000000000111111111111000000000000000000000000000000000000000011111111111111111111111111111100000000000000000000011
>KCNMA1
111111111111111111111111000000000111111111111111111111111111111111110000000000000000000000000000000000000000000000000000000111111111111111111111111111111111110000000000000000000000000000000000000000000000000000000000000000000000000000000000000000000000000000000000000000000000000000000000000000000000000000000000000000000000000000000000000000000000000000000000000000000000000000000000000000000111111111111111000000000000000000000000000000000000001111111111000000000000000000000000000000000000000000000000000000000000000000000000000000000000000000000000000000000000000000000000000000000000000000000000000000000000000000000000000000000000000000000000000000000000000000000000000000000111111111111111111111111111111111111111111111111111111111111111111111111111111111111111111111111111111111111111111111111111110000000000000000000000000000000000000000000000000000000000000000000000000000000000000000000000000000000000000000000000000000011111000000000000000000000000000000000000000011111111111111111110000000000000000000000000000000000000000000000000000000000000000000000000000000000000000000000000000000000000000000000000000000000000000000000000000111111111110000000000000000000000000011111111111111111111111111111111111111111111111111111111
>LDLRAD4
111111111111100000000000000000000000000000000000000000000000000000000000000000000000000000000000111111111111111111111111111111111111100000000000000000000000000000001111111111111111111111111111111111111111111111110000000000111111111111111111111111111111111111010000111111111111111111111111111111111111111111
>ABHD10
111111110000000000000000000000000000000000000000000000000000000000000000000000000000000000000000000000000000000000000000000000000000000000000000000000000000000000000000000000000000000000000000000000000000000000000000000000000000000000000000000000000000000000000000000000000000000000000000000000000000000011
>KCNB2
11111111111111111111111111111111110000000000000000000000000000000000000000000000000000000000000000000000000000000000000000000000000000000000011111111111111111111111111111111000000000000000000000000000000000000000000000000000000000000000000000000000000000000000000000000000000000000000000000000000000000000000000000000000000000000000000000000000000000000000000000000000000000000000000000000000000000000000000000000000000000111111111111111111111111111111111101111111111111111111111111111111111111111111111111111111111111111111111111111111111111111111111111111111111111111111111111111111111111111111111111111111111111111111111111111111111111111111111111111111111111111111111111111111111111111111111111111111111111111111111111111111111111111111111111111111111111111111111111111111111111111111111111111111111111111111111111111111111111111111111111111111111111111111111111111111111111111111111111111111111111111111111
>FDPS
11100000000000000000000000000000000000000000000000000000000011111111111111111000000000000000000000000000000000000000000000000000000000000000000000000000000000000000000000000000000000000000000000000000000000000000000000000000000000000000000000000000000000000000000000000000000000000000000000000000000000000000000000000000000000000000000000000000000000000000000000000000000000000000000000000000000000000000000000000000001
>C20orf78
1101111000000000000000000000000000000000000000001111111111111111111111100000000000000000000000000001111111111111111111111111111000000000011111111111111
>SCNN1A
11111111111100000000000000000001111111111111111111111111111111111111111111111111111111111111111111111111111111110000000000000000000000000000000000000000000000000000000000000000000000000000000000000000000000000000000000000000000000000000000000000000000000000000000000000011111000000000000000000000000000000000000000000000000000000000000000000000000000000000000000000000011111111111111111000000000000000000000000000000000000000000000000000011111111111111101000000000000000000000000000000000000000000000000000000000000000000000000000000000000000000000000000000000000000000000000000000000000000000000000000000000000000000000000000000000000000000000001111111111111111111111111111111111111111111111111111111111111111111111111111111111
>CBX6
1111100000000000000000000000000000000000000000000000000000111111111111111111111111111111111111111111111111111111111111111111111111111111111111111111111111111111111111111111111111111111111111111111111111111111111111111111111111111111111111111111111111111111111111111111111111111111111111111111111111111111111111111111111111111111111111111111111111111111111111100000000000000000000000000000000000000000000111111111
>AMT
1111100100000000000001111111111111100000000000000000000000000000000000000000000000000000000000000000000000000000000000000000000000000000000000000000000000000000000000000000000000000000000000000000000000000000000000000000000000000000000000000000000000000000000000000000000000000000000000000000000000000000000000000000000000000000000000000000000000000000000000000000000000000000000000000000000000000111111
>SNRK
111111111111111000000000000000000000000000000000000000001000000000000000000000000000000000000000000000000000000000000000000000000000000000000000000000000000000000000000000000000000000000000000000000000000000000000000000000000000000000000000000000000000000000000000000000000000111111111111111111111000000000000000111111000000000000000111111111111111111111111111111111111111111111111111111111111111111111111111111111111111111111111111111111111111111111111111111111111111111111111111111111111111111111111111111111111111111111111111111111111111111111111111111111111111111111111111111111111111111111111111111111111111111111111111111111111111111111111111111101111000111111111111111111111111111111111111111111111111111111111111111000000000000000000000000000000000000000000
>MARK3
111111111111111111111111111111111111111111111111111110000000000000000000000000000000000000000111110000000000000000000000000000000000000000000000000000000000000000000000000000000000000000000000000000000000000000000000000000000000000000000000000000000000000000000000000000000000000000000000000000000000000000000000000000000111110000000000001111111111111111100000000011111111111111111111111111111111111111111111111111111111111111111111111111111111111111111111111111111111111111111111111111111111111111111111111111111111111111111111111111111111111111111111111111111111111111111111111111111111111111111111111111111111111111111111111111111111111111111111111111111111111111111111111111111111111111111111111111111111110000000000000000000000000000000000000000000
>VRK2
1111111111111111111110000000000000000000000000000000000000000111111111111110000000000000000000000000000000000000000000000000000000000000000000000000000000000000000000000000000000000000000000000000001111110000000000000000000000000000000000000000000000000000000000000111111111100000000000000000000000000000000000000000000000000000011111111111111111111111111111111111111111111111111111111111111111111111111111111111111111111111111111111111111111111111111111111111111111111111111111111100000000000000000000000000
>FGF8
1111110110000000000000111111111111111111111111111111111111111111111111111111000000000000000000000000000000000000000000000000000000000000000000000000000000000000000000000000000000000001111111111111111110000000111111111111111111111111111111111111
>CLOCK
111111111111111111111111111111111111111111111111111100000000000000000000000000000000001111111111111111111111111000000000000000000000000000000000000000000000000000000000000011111111111111111111110000011111111110000000000000000000001111111111111111110000000000001111111111100000000000000000000000000000000000000000000000000000000000000000000000000000000000000000000000000000000011111111111111111111111111111111111111111111111111111111111111111111111111111111111111111111111111111111111111111111111111111111111111111111111111111111111111111111111111111111111111111111111111111111111111111111111111111111111111111111111111111111111111111111111111111111111111111111111111111111111111111111111111111111111111111111111111111111111111111111111111111111111111111111111111111111111111111111111111111111111111111111111111111111111111111111111111111111111111
>RNF146
11111111111111111111111111111111111100000000000000000000000000000000000000000000000000000000111111100000000000000000000111111111111111000000000000000011111111111111111110000000000000000000011111111111111111111111111111111111111111111111111111111111111111111111111111111111111111111111111111111111111111111111111111111111111111111111111111110000000000001011111
>ZNF85
0000000000000000000000000000000000000000000000000000000111111111111111111111111111111111111111111111111111111111111111111111111111111111111111111111111111111111111111111111111100000000000000101111110100000000000000000000000000000000000000000000000000000000000000000000000000000000000000000000000000000000000000000000000000000000000000000000000000000000000000000000000000000000000000000000000000000000000000000000000000000000000000000000000000000000000000000000000000000000000000000000000000000000000000000000000000000000000000000000000000000000000000000000000000000000000000000000000000000000000000000000000000000000000000000
>AP2A2
1111111111111110001111111111111111100011111111111111110000000000000000000000000000000000000000000000000000000000000000000000000000000000000000000000000000000000000000000000000000000000000000000000000000000000000000000000000000000000000000000000000000000000000000000000000001000000000000000000001111111111000000000000000000000000000000000000000000000000000000000000000000000000000000000000000000000000000000000000000000000000000000000000000000000000000000000000000000000000000000000000000000000000000000000000000000000000000000000000000000000000000000000000000000000000000000000000000000000000000000000000111111111111111111111111111111111111111111111111111111111111111111111111111111111111111111111111111111000000000000000000000000000000000000000000000000000000000000111111111111111100000000000000000000000000000000000000000000000000000000000000111111111111111000000000000000000000000000000000000000000000000000000000000000000000000000000000
>BRF1
11000000000000000000000000000000000000000000011111111111111111111111111111111111111111000000000000000000000000000000000000100000000000000000000000000000000000000000000000000000000000000000000000000000000000000000000000000000000000000000000000000000000000000000000000000000000000000000000000111111111111111111111111111111111111111111111111111111111111111111111111111111111111111111111111111111111111111111111111111111111111111111111111111111111111111111111100000000000000000000000001111111111111111111111111111111111111111111111111111111111111111111111111111111111111111111111111111111111111111111111111111111111111111111111111111111111111111111111111111111111110011111111111111
>ACSS1
11111111111111111111111111111111111111111111111110000000000000000000000000000000000000000000000000000000000000000000000000000000000000000000000000000000000000000000000000000000000000000000000000000000000000000000000000000000000000000000000000000000000000000000000000000000000000000000000000000000000000000000000000000000000000000000000000000000000000000000000000000000000000000000000000000000000000000000000000000000000000000000000000000000000000000000000000000000000000000000000000000000000000000000000000000000000000000000000000000000000000000000000000000000000000000000000000000000000000000000000000000000000000000000000000000000000000000000000000000000000000000000000000000111111111111
>BMPR1B
1101110000000000000000000000111111111111111111111111111000000000000000000000000000000000000000000000000000000000000000000000000000000000011111111111111111111000000000000000000000001111111111111111111111111111111111111111111110000000000000000000000000000000000000000111111001100000000000000000000000000000000000000000000000000000000000000000000000000000000000000000000000000000000000000000001111111100000000000000000000000000000000000000000000000000000000000000000000000000000000000000000000000000000000000000000000000000000000000011
>FAM49B
110000000000000000000000000000000000000000000000000000000000001111111111111110000000000000000000000000000000000000000110100000000000000000000000000000000000000000000111111111111111100000000000000000000000000000000000000000000000000000000000000000000000000000000000000000000000000000000000000000000000000000000000000001000001
>IQSEC2
111111111111111111100000000000000000111111111111111111111111111111111111111111111111111111000000000111111111111111111111111111111111111111111111111111111111111111111111111111111111111111111111111111111111111111111111111111111111111111111111111111111111111111111111111111111111111111111111111111111111111111111111111111111111111100000000000000000011111111111011000000000001111111111101111111111111111111111111111111111111111111111111111111111111111111100000000000000000001111101111111111111111111111111111111111111111111111111111111111111111111111111111111111111111111111111111111111111111111111111111111111111111111111111111111111111111111111111111111111111111111111111111111111111111111111111111111111111111111111111111111111111111111111111111111111111111111110000000000000000000000000000000000000000000000000000000000000000000000000000000000000000000000000000000000000000000000000000000000000000000000000000000000000000000000000000000000000000001111111111111110000000000000011111111111111111100000000000000000000000000000000000000000000000000000000000000000000000000000000000000000000000000000111111111111111111111111111111111111111111111111111111111111111111111111111111111111111111111111111111111111111111111111111111111111111111111111111111111111111111111111111111111111111111111111111111111111111111111111111111111111111111111111111111111111111111111111111111111111111111111111111111111111111111111111111111111111111111111111111111111111111111111111111111111111111111111111111111111
>PIM1
11111111111111111111111111111111111111111111111111111111111111111111111111111111111111111111111111111111111111111111111111111111000000000000000000000000000000000000000101100000000000000000000000000000000000000000000000000000000000000000000000000000000000000000000000000000000000000000000000000000000000000000000000000000000000000000000000000000000000000000000000000000000000000000000000111111111111111111
>ATP7B
1111111111111111110111111111111111111111001111111111111111100000000000000000000000000000000000000000000000000000000000000000000000000000000000000000000000000000000000000000000000000000000000000000000000000000001111111111111000000000000000000000000000000000000000000000000000000000000000000000000000000000000000000000000000000000000000000000000000000000000000000000000000000000000000000000000000000000000000000000000000000000000000000000000000000000000000000000000000000000000000000000000000000000000000000000000000000000000000000000000000000000000000000000000000000000000000000000000000000000000000000000000000000000000000000000011111111111111111111110000000000000000000000000000000000000000000000000000000000000000000000000000000000000000000000000000000000000000000000000000000000000111111111110000000000000000000000000000000000000000000000000000000000000000000000000000000000000000000000000000000000000111111001000000000000000000000000000000000000000000000000000000000000000000000000000000000000000000000000000000000000000000000000000000000000000000000000000000000000000000000000000000000000000000000000000000000000000000000000000000000000000000000000000000000000000000000000000000000000000000000000000000000000000000000000000000000000000000000000000000000000000000000000000000000000000000000000000000000000000000000000000000000000000000000000000000000000000000000000000001111111111111111111111111111111111111111110000000001111111111111111111111111110000000111111
>TAF1C
11111000000000000000000000000000000011111111111111100000000000000000000000000000000000000000000000000000000000000000000000000000000000111000000000000000000000000000000000000000000000000000000000000000000000000000000000000000000000000000000000000000000000000000000000000000000000000000000000000000000000000000000000000000000000000000000000000000000000000000000000000000000000000000000000000000000000000000000000000000000000000000000000000000000000000000000000000000000000000000000000000000000000000000000000000000000000000000000111111111000000000000000000000000000000000000000000000000000000000000001111111111111111111111111111111111111111100000000000000000000111111111111111111111111111111111111111111111111111111111111111111111111111111111111111111111111111111111111111111111111111111111111111111111111111111111111111111111111111111111111111111111111111111111111111111
>DNPH1
111111111111111111111100000000000000000000000000000000000001111111111111110000000000000000000000000000000000000000000000000000000000000000000000000000000000000011111111111111
>DIAPH1
111111111111111111111111111111111111111111111111111111111111111111111111111111111111111111111000000000000011101000000000000000011111111111111111111000000000000000000000000000000000000000000000000000111111111111100000000000000000000000000000000000000000000000000000000000000000000000000000000000000000000000000000000000000000000000000000000000000000000000000000000000000000000000000000000000000000000000000000000000000000000000000000000000000000000000000000000000000000011111111111111111111111111111111111111111111111111111111111111111111111111111111111111111111111111111111111111111111111111111111111111111111111111111111111111111111111111111111111111111111111111111111111111111111111111111111111111111111111111111111111111111111111111111111111111111100000000000000000000000000000000000000000000000000000000000000000111111111111111111111111111111111111000000000000000000000000000000000000000000000000000011111111111100000000000000000000000000000000000000000000000000000000000000000000000000000000000000000000000000000000000000000000000000000000000000000000000000000000011111111111111111110000000000000000000000000000000000000000000000000000000000000111111111111111111111111111111111111111111111111110000000011111111111111111111111111111111111111111111111111111111111111111
>INSL3
1110000000000000000000001111110000000000000000000011111111111111111111111111111111111110000000000000000000000000000000000000000000000000000000000000000000011
>CALD1
1110011111111111111111111111111111111111111111111111111111111111111111111111111111111111111111111111111111111111111111111111111111111111111111111111111111111111111111111111111111111111111111111111111111111111111111111111111111111111111111111111111111111111111111111111111111111111111111111111111111111111111111111111111111111111111111111111111111111111111111111111111111111111111111111111111111111111111111111111111111111111111111111111111111111111111111111111111111111111111111111111111111111111111111111111111111111111111111111111111111111111111111111111111111111111111111111111111111111111111111111111111111111111111111111111111111111111111111111111111111111111111111111111111111111111111111111111111111110000000001111111111111111111000000000000111111111111111111111111101111011111111111111
>EOMES
11111111111111111111111111111111111111111111111111111111111111111111111111111111111111111111111111111111111111111111111111111111111111111111111111111111111111111111111111111111111111111111111111111111111111111111111111111111111111111111111111111111111111111111111111000000000000000000000000000000000000000000000000000000000000000000000000111111111100000000000000000000000000111111111111100000000000000000000000000000000000000000000000000000000000000000111111111111111111111111111111111111111111111111111111111111111111111111111111111111111111111111111111111111111111111111111111111111111111111111111111111111111111111111111111111111111111111111111111111111111111111111110000000000000111
>OR6P1
11110000000000000000000000000000000000000000000000000000000000000000000000000000000000000000000000000000000000000000000000000000000000000000000000000000000000000000000000000000000000000000000000000000000000000000000000000000000000000000000000000000000000000000111111111111110000000000000000000000000000000000000111111
>TGFBRAP1
11111001000000000011000000000000000000000000000000001111111111111111111111111000000000000000000000000000000000010000000000000000000000000000000000000000000000000000000000000000000000000000000000001111111111111100000000000000000000000000000000000000000000000000000000000000000000000000000000000000000000000000000000000000000000000000000001111111000000000000000000000000000000000000000000000000000000000000000000000000000000000000000000000000000000000000000000000000000000000000000000000000000000000000000000000000000000000000000000000000000000000000000000000000000000000000000000000000000000000000000000000000000000000000000001111111111000000000000000000000000000000000000000000000000000000000000000000000000000000000000000000000000000000000000000000000000000000000000000000000000111111111111111000000111111111110000000000000000000000000000000000001111111111111
>TMEM136
110000000000000000000000000000000000000000000000000000000000000000000000000000000000000000000000000000000000000000000000000000000000000000000000000000000000000000000000000000000000000000000000000000000000000000000000000000000000000000000000011111111111111111111111111
>TRIM6
111111111111111111111111111111111111111000000000000000000000000000000000000000000000000000000000000000000000000000000000000000000000000000000000000000000000000000000000000000000000000000000000000000000000000000000000000000000000000000000000000000000000000000000000000000000000000000000000000000000000000000000000000000000000000000000000000000000000000000000000000000000000000000000000000000000000000000001111111111111100000000000000000000000000000001111100000000000000000000000000000000000000000000000000000000000011
>XIRP1
1111111111111111111111111111111111111111001111111111000000000000000000000000000000000000000000000000000000000000001100100000000111111111111111111111111111100000000000011111111111111110000000000000000000001111111111111111111111111000000000000000000000000000000000000000000000000000000000000000000000011000000000000000000000000111111111111111000000000000011111111111111111111100000000000000000000000000111111111111111111111111111111111110000000000000000111111111111111111111111000000000000000000000000000000000000000000000000000000000000000000000000000000000000001111111111111111111111111111000000000000000011111111111111111000000000000001111111111111111111000000000111111111111111111110000000000001111111111111111111111111000000000000000000000000010000111111111111111111111111000000000000000000000000000000000000000000000000000000000000000000000000000000111111111111111111111111111111111111111111111111110000001111111111111111111111001111111111111111111111111111111111111111111111111111111111111111111111111111111111111111111111111111111111111111111111111111111111111111111111111111111111111111111111111111111111111111111111111111111111111111111111111111111111111111111111111111111111111111111111111111111111111111111111111111111111111111111111111111111111111111111111111111111111111111111111111111111111111111111111111111111111111111111111111111111111111111111111111111111111111111111111111111111111111111111111111111111111111111111111111111111111111111111111111111111111111111111111111111111111111111111111111111111111111111111111111111111111111111111111111111111111111111111111111111111111111111111111111111111111111111111111111111111111111111111111111111111111111111111111111111111111111111111111111111111111111111111111111111111111111111111111111111111111111111111111111111111111111111111111111111111111111111111111111111111111111111111111
>CDC27
11111100000000000000000000000000000000000000000000000000000000000000000000000000000000000000000000001011110000000000000000000000000000000000000000000000000000000000000000000000000000111111111111111111111111111111111111111111111111111111111111111111111111111111111111111111111111111111111111111000000000000011111111111111111111111111111111111111111111111111111111111111111111111111111111111111111111000011111111111111111111111111111100000000000000000000000000000000000000000000000000000000000000000000000000000000000000000000000000000000000000000000000000000000000000000000000000000000000000000000000000000000000000000000000000000000000000000000000000000000000000000000000000000000000000000000000000000000000000000000000000000000000000000000000000000000000000000000000000000000000000000000000000000000000000000000000000000000000111
>HCK
1111111111111111111111111111111111111111111111111111111111111111111111111111111111000000000000000000000000000000000000000000000000000000000000000000000000000000000000000000000000000000000000000000000000000000000000000000000000000000000000000000000000000000000000000000000000000000000000000000000001100000000000000000000000000000000000000000000000000000000000000000000000000000000000000000000000000000000000000000000000000000000000000000000000000000000000000000000000000000000000000000000000000000000000000000000001111111111111
>CDC25A
11111111111111111111111111111111111111000000000000000000011111111111111111111111111111111111111111111111111111111111111111111111111111111111111110000000011111111111111111111111111111111111111111111111111111111111111111111111111111111111111101111111111111111111111111111111111111111111111111111111111111111111111111111111111111111111111000000000000000000000000000000000000000000000000000000000000000000000000000000000110000000000000000000000000000000000000000000000000000000000000000000000000000000000011111111111111111000111
>SEMA6A
1100000000000000000000001111111111111111000000000000000000000000000000000000000000000000000000000000111111111110000000000000000000000000000000000000000011111111111111111111000000000000000000011111111111111111110000000000000000000000000000000001000000000000000000000000000000000000000000000000000000000000000000000000000000000000000000000000000000000000000000000000000000000000000000000000000000000000000000000000000000000000000000000000000000000000000000000000000000000000000011111111100000000000000000000000000000000000000000000000000000000000001111111111111111111111111111111111111111110000000000000000000000010000000111111111111111111111111100000000000000000000000000000000111111111111111111111111111111111111111111111111111111111111111111111111111111111111111111111111111111111111111111111111111111111111111111111111111111111111111111111111111111111111111111111111111111111111111111111111111111111111111111111111111111111111111111111111111111111111111111111111111111111111111111111111111111111111111111111111111111111111111111
>SHMT2
111111110000000010111111111111111111111111110000000000000000000000000000000000000000000000000000000000000000000000000000000000000000000000000000000000000000000000000000000000000000000000000000000000000000000000000000000000000000000000000000000000000000000000000000000000000000000000000000000000000000000000000000000000000000000000000000000000000000000000000000000000000000000000000000000000000000000000000000000000000000000000000000000000000000000000000000000000000000000000000000000000000000000000001111
>JAK3
11111111111111111111111110000000000000000000000000000000000000000000000000000000000000000000000000000000000000000000000011000000000000000000000000000001111100000000000000000001111111100000000000000000000000000000000000000000000000000000000000000000000000000000111100000000000000000000000000000000000001111111111111111000000000000000000000000000000000000000000000000000000000000000000000000000000000000000000000000000000000000000000000000000000000000000000000000000000000000000000111111111111111111111111111110000000000000000000000000000000000000000000000000000000000000000000000000000000000000000000000000000000000000000000000000000000000000000000000000000000000000000000000000000000000000000000000000000000000000000000000000000000000000000000000000000000000000000000000000000000000000000000000000000000000000000000000000000000000000000000000000000000000000000111111000000000000000000000000000000000000000000000000000000000000000000000000000000000000000000000000000000000000000000000000000000000000000000000000000000000000000000000000000000000000000000000000000000000000000000000000000000000000000000011111111111111111111111
>MLNR
1111111110000000000000000000000000000000000000000000000000000000000000000000000000000000000000000000000000000000000000000000000000000000000000000000000000000000000000000000000000000000000000000000000000000000000000000000000000000000000000000000000000000000000000000000011111111111111111111111111100000000000000000000000000000000000000000000000000000000000000000000000000011111111111111111111111111111111111111111
>ATXN7
111111111111111111111111111111111111111111111111111111111111111111111111111111111111111111111111111111111111111111111111111111111111000000000000000000000011111111111111111111111111111111111111111111111111111111111111111111111111111111111111111111111111111111111111111111111111111111111111111111111111111111111111111111111111111111111111111111111111111111111111111111111111111111111111111111111111111111111111111111111111111111111111111111111111111111111111111111111111111111111111111111111111111111111111111111111111111111111111111111111111111111111111111111111111111111111111111111111111111111111111111111111111111111111111111111111111111111111111111111111111111111111111111111111111111111111111111111111111111111111111111111111111111111111111111111111111111111111111111111111111111111111111111111111111111111111111111111111111111111111111111111111111111111111111111111111111111111111111111111111111111111111111111111111111111111111100000000001
>BAI1
111111111110000000000000000000000000000000000000000000000000000000000000000000000000000000000000000000000000000000000000000000000000000000000000000111111111111111000000000000000000000000000000000000000000000000000000000000000110000000000000000000000000000000000000000000000000000000000000000000111111111110000000000000000000000010001100000000000000000000000000000000000000000000000001111111111111111111000000000000000000000000000000000001111111111111111111110000000000000000000000000000000000000000000000011111000000000000000000000000000000000000000000000111111111111110000000000000000000000000000000000000000000000000000000000000000000000000000000000000000000000000000000000000000000000000000000111111111111100000000000000000001111111111000000000000000000000000000000000000001111111111111111111111111111111111111111111111111100000000000000111111000000000000000000000000000000000000000000000000000000000000000000000000000000000000000000000000000000000000000000000000000000000000000000000000000000000000000000000000000000000000000000000000000000000000000000000000000000000000000000000000000000000000000000000000000000011111111111111111000000000000000000000000000000000000000000000000000000000000000011111111111111111111111111111111111111111111111111111111111111111111111111111111111111111111111111111111111111111111111111111111111111111111111111111111111111111111111111111111111111111111111111111111111111111111111111111111111111111111111111111111111111111111111111111111111111111110000000000000000000000001111111111111111111111111111111111111111111111111111111000000000000000000000011
>GDI2
1000000000000000000000000000000000000000000000000000000000000000000000000000000000000000000000000000000000000000000000000000000000000000000000000000000000000000000000000000000000000000000000000000000000000000000000000000000000000000000000000000000000000000000000000000000000000000000000000000000000000000000000000000000000000000000000000000000000000000000000011110010000000000000000001111111111111110000000000000000000000000000000001111111111111
>ADRA1A
1011111111111111111100000000000000000000000000000000000000000000000000000000000000000000000000000000000000000000000000000000000000000000000000000000000000000000000000000000000000000000000000000000000000000000000011111111111111111111111111111111111111111111111111111111110000000000000000000000000000000000000000000000000000000000000000000000000000111111111111111111111111111111111111111111111111111111111111111111111111111111111110000000000000000111111111111111111111111111111
>ADRA1B
1111111111100011000000001111111111110000000000000000000000000000000000000000000000000000000000000000000000000000000000000000000000000000000000000000000000000000000000000000000000000000000000000000000000000000000000000000000000000000011111111111111111111111111111111111111111111111111111111111110000000000000000000000000000000000000000000000000000000000000000000000000111111111111111111111111111111111111111111111111111111111111111111111111111111111111111111111111111111111111111111111111111111111111111111100000000000111
>ADRA1D
10000000011111111111111111111111111111111111111111111000011111111111111111111111110000000000000000000000000000000000000000000000000000000000000000000000000000000000000000000000000000000000000000000000000000000000000000000000000000000000000000000000000000000000000000000000000000000000011111111111111111111111111111111111111111111111111111111111110000000000000000000000000000000000000000000000000000000000000000000000000000111111111111111111111111111111111111111111111111111111111111111111111111111111111111111111111111111111111111111111111110000000000000000000000000011111
>ADORA3
11111111000000000000000000000000000000000000000000000000000000000000000000000000000000000000000000000000000000000000000000000000000000000000000000000000000000000000000000000000000000000000000000000000000000011111111111111111111111111111111111111111111111111111111111111111111111111111111111111100000000000000000111111111111111111100000000011111111
>XKRX
11111111111111111111111000000000000000000000000000000000000000000000000000000000000000000000000000000000000000000000000000000011111111111111111111100000000000000000000000000000000000000000000000000000000000000000000000000000000000000000000000000000000000000000000000000000000000000000000000000000000000000000000000000000000000000000000000000000000000000000000000000000000000000000000000000000000000000000000000000000000000001111111111111111111111111
>FPGT-TNNI3K
111111111111111111111000000000000000000000000000000000000000000000000000000000000000000000000000000000000000000000000111111111100000000000000000000000000000000000000000000000000000000000000000000000000000000000000000000000000000000000000000000000000000000000000000000000000000000000000000000000000000000000000000000000000000000000000000000000000000000000000000000000000000000000000000000000000000000000000000000000000000000000000000000000000000000000000000000000000000000001111111000000000000000000000000000000000000000000000000000000000000000000000000000000000000000000000000000000000000000000000000000000000000000000000000000000000000000000000000000000000000000000000000000000000000000000000000000000000000000000000000000000000000000000000000000000000000000000000000000000000000000000000000000000000000000000000000000000011111111111111111111111111111111111111111111111111111111111111111111111111111111111111111111111111111111111111111
>HIF1A
1111111111111111111111111111111111111111111111111111111111100000000000111111110000000000000000000000000000000000000000000000000000000000000000000000000000000000000000000000000011111111100000000000000000111111111100000000000001111111111111100000000000000011100000000000000000000000000000000000000000000000000000000000000000000000000000000000000000000000000000000000000000000000111111111111111111111111111111111111111111111111111111111111111111111111111111111111111111111111111111111111111111111111111111111111111111111111111111111111111111111111111111111111111111111111111111111111111111111111111111111111111111111111111111111111111111111111111111111111111111111111111111111111111111111111111111111111111111111111111111111111111111111111111111111111111111111111111111111111111111111111111111111111000000000000011110000000000000000000000000000000000011
>IGF1
111111111110000000000000000000000000000000000000000000000000000000000000000111111111111111110000000000000000001111111111111111111111111111111111111111111111111111111111111111111111111111111111111
>UBE2E1
1111111111111111111111111111111111111111111111111111110000000000000000000000000000000000000000000000000000000000000000000000000000000000000000000000000000000000000000000000000000000000000000000
>DUSP18
11111101111000000000000000000000000000000000000000000000000000000000000000000000000000000000000000000000000000000000000000000000000000000000000000000000000000011111111111111110000000000000
>TAC1
100000000000000000000000000000000000000000000000000000000000000000000000000000000000000000000000000000000000000000000001111111111
>SYT5
11111111111111110000000000000000000000000000000000011111111111111111111111111111111111111111111111111111111111000000000000000000000000000000000000000000000000000000000000000000000000000000000000000000000000000000000000000000000000000000000000000000000000000000000000000000000000000000000111111110000000000000000000000000000000000000000000000000000000000000000000000000000000000001111011
>SYP
1111111100000000000000000000000000000000000000000000000000000000000000000000000000000000000000000000000000000000000000000000000000000000000000000000000000000000000000000000000000000000011111100000000000000000000000000000000000011111111111111111111111111111111111111111111111111111111111111111111111111111111111111
>SEC31A
10000100000000000000000000000000000000000000000000000000000000000000000000000000000000000000000000000000000000000000000000000000000000000000000000000000000000000000000000000000000000000000000000000000000000000000000000000000000000000000000000000000000000000000000000000000000000000000000000000000000000000000000000000000000000000000000000000000000000000000000000000000000000000000000000000000000000000000000000000111111111111110000000000000000000000000000000000000000000000000000000000000000000000000111111111111111111111111111111111111111111111111111111111111111111000000000000000000000000000000000000000000000000000000000000000000000000000000000000000000000000000000000000000000000000000000000000000000000000000000000000000000000000111100000000000000000000000000000000000001101101111111111111111111111111111111111111111111111111111111111111111111111111111111111111111111111111111111111111111111111111111111111111111111111111111111111111111111111111111111111111111111111111111111111111111111111111111111111111111111111111111111111111111111111111111111111111111111111111111111111111111111111111111111111111111111111111111000000011111111111111111100000000000000000000000000000000000000000000000000000000000000000000000011
>TRPT1
111111111111111111111111111111110000000000000000000000000000000000000000000000000000000000000000000000000000000000000000000000000000000000000000000000000000000000000000000000000000000000000000000000000000000000000000000000000001111111111111111111111111111
>SIGLEC10
0000000000000111111111111111111100000000000000000000000000000000000000000000000000000000000000000000000000000000000000000000000000000000000000111111111111111100000000000000000000000001111111111111111000000000000000000000000000000000000000000011111011100001110111110000000000000000000000000000011111111111110000000000000000000000000000000000000000000000111111111111111110000000000000000000000000001111111111111100000000000000000000000000000000000000000000000000000000000000000000000011111111111111111110000000000000000000000000000000000111111111111111100000000000000000000000111111111111111111111111111111111111111111111111111111111111111111111111111111111111111111111111111111111111111111111110001
>PARP8
11111111111100000000000000000000000000000000000000000000000000000000000000000000000000000000000000000001111111111111111111111111111111100000000000000000000000000000000000000000000000000000000000000000000000000000000000000000000000000000000000000000000001111111111111111111111110000000000000011111111111111111111111110000000000000000000000000011111111111111111111110111111111111111111111110000000000000000000001111110000000000000000000000000011111111111111111100000001111111111111100000000000000000000000000000000000000000000000000000000000000000000000000000000000000000000000000000000000000000000000000000000000000000111111111111111110000000000000000000000000000000000000000001111111110000000000000000000000000000000000000000000000000000000000011111111111111111111111111111111110000000000000000000000000000000000000000000000001111111111110000000000001111
>ASIP
100000000000000000000000011111111111111111111111111111111111111111111111111111111111111111111111110000000000000000000000000000000001
>ARSD
11111111111111000000000000001001111110011000000000000000000000000000000000000000000000000000000000000000000000000000000000000000000000000000000000000000000000000000000000000000000000000000000000000000000000000000000000000000000000000000000000000000000000000000000000000000000000000000000000000000000000000000000000000000000000000000000000000000000000000000000000000000000000000000000000000000000000000000000000000000000000000000000000000000000000000000000000000000000000000000000000000000000000000000000000000000000000000000000000000000000000000000000000000000000000000000000000000000000111111
>ARVCF
11111111111100000000001111111111111111111111111111111111111111111111111111111111111111111111111111111111111111111111111111111111111111111111111111111111111111111111111111111111111111111111111111111111111111111111111111111111111111111111111111111111111111111111111111111111111111111111111111111111111111111111111111111111111111111111111111111111111111101000000000000000000000000000000000000000000000000000000000000000000000000000000000000000000000000000000000000000000000000000000000000000000000000000000011111100000000000000000000000011101100000000000000000000000000000000000000000000000000000000000000011111111111100000000000000000000000000000000111111110000000000000000000000000000000000000000000000000000000000000000000000000000000000000000000000000000000000111111110000000000000000000000000000000000000000000000000000000000000000000000111101111111111111111111111111111111111111111111111111111111111111111111111111111111111111111111111111111111111111111111111
>EYA3
111111111111111111111111111111111111111111111111111111111111111111111111111111111111111111111111111111111111111111111111111111111111111111111111111111111111111111111111111111111111111111111111111111111111111111111111111111111111111111111111111111111111111111111111111111111111111111111111111111111111111100000000000000000000000000000000000000000000000000000000000000000000000000000000000000000001110000000000000000000000000000000000000000000000000000000000000000000000000000000000000000000000000000000000000000000000000000000000000000000000000000000000000000000000000000000
>NDN
111111111111111111111111111111111111111111111111111111111111111111111111111111111111111111111111111000000000000000000000000000000000000000000000000000000000000000000000000001111111111111000000000000000000000000000000000000000000000000000000000000000000000000000000000000000000000000000000000000000000111111111111111111111
>NDUFS6
1111110100000000111111111111111111111111111111111111111111111111110000000000000000000000000000000000000000000000000000001111
>NDUFS5
1000001000000000000001111111111000000000000000000000000000000000000000000011111111111111111111111111111111
>NDUFB10
1111111111111111110000000000000000000000000000000000000000000000000000000000000000000000000000000000000000000000000000000000000000000000000000000000000000011111111111111111
>NDUFB2
111111110000000000001111111111111100000000000000000000000000000000000000000000000000000000000001110111111
>NDUFA3
111010000000000000000000000000000000000000000000000000000000001111111111111111000000
>SLC7A6
11111111111111111111111111111111111111111111110000000000000000000000000000000000000000000000000000000000000000000000000000000000000000000000000000000000000000000000000000000000000000000000000000000000000000000000000000000000000000000000000000000000000000000000000000000000000000000000000000000000000000000000000000000000000000000000000000000000000000000000000000000000000000000000000000000000000000000000000000000000000000000000000000000000000000000000000000000000000000000000000000000000000000000011111111111111111
>RGS4
11000010000011111111111111111111111110000111111111111111111111110111111111111111111110000000000000000110000000000000000011111111111111111111111111111111111000000000000000000000000000000000000000000000000000000000000000000000000000000000000000000000000000000000000000000000111111111111111111111111111111
>RARRES2
1000000000000000000000000000000000000000000000000000000000000000000000000001111111111111111110000000000000000000000000011111111111111111111111100000000000000000011
>PPIF
111111100000000000000000000111111111111111111100000000000000000000000000000000000000000000000000000000000000000001111110000000000000000000000000000000000000000000000000000000000000000000111111001100000000000
>CTDSP2
1110000111111111111111111111111111111000000001111111111111111111111111111111111111111111111111111000000000000000000000000000000000000000000000000000000000000000000000000000000000000000000000000000000000000000000000000000000000000000000000000000000000000000000000000000111
>COL8A1
111111111000000000000000000011111111111111111111111111111111111111111111111111111111111111111111111111111111111111111111111111111111111111111111111111111111111111111111111111111111111111111111111111111111111111111111111111111111111111111111111111111111111111111111111111111111111111111111111111111111111111111111111111111111111111111111111111111111111111111111111111111111111111111111111111111111111111111111111111111111111111111111111111111111111111111111111111111111111111111111111111111111111111111111111111111111111111111111111111111111111111111111111111111111111111111111111111111111111111111111111111111111111111111111100000000000000000000000000000000000000000000000000000000000000000000000000000000000000000000000000000000000000000000000
>ENO2
00000000000000000000000000000000000000000000000000000000000000000000000000000000000000000000000000000000000000000000000000000000000000000000000000000000000000000000000000000000000000000000000000000000000000000000000000000000000000000000000000000000000000000000000000000000000000000000000000000000000000000000000000000000000000000000000000000000000000000000000000000000000000000000000000000000000000000000000000000000000000000000000111
>PAX7
1111111111111111111111100111111111111000000000000000000000000000000000000000000000000000000001111111111111111111111111111111111111111111111111111111111111111111100001111111111111111111111111111111111111111111111111111111110000000000000000000000000000000000000000000111111111111111111111111111111111111111111111111111111111111111111111111111111111111111111111111111111111111111111111111111111111111111111111111111111111111111111111111111111111111111111111111111111111111111111111111111111000000000000000000011111111111111
>PAWR
1111111111110000000000000001111111111111111111111111111111111111111111111111111111111111111111111111111111111111111111111111111111111111111111111111111111111111111111111111111111111111111111111111111111111111111111111111111111111111111111111111111111111111111111111111111111111100000000000000000000000000000000000000111111111111000000000011
>PAPPA
1000000000000000001111111111111111111111111111111111111111111111111111111111111111111111111111000000000000000000000000000000000000000000000000000000000000000000000000000000000000000000000000000000000000000000000000000000000000000000000000000000000000000000000000000011111111111111111000000000000000000000000000000000000000000000000000000000000000000000000000000000000000000000000000000000000000000000000000000000000000000000000000000000000000000000000000000000000000000000000000000000000000000000000000000000000000000000000000000000000000000000000000000000000000000000000000000000001111111100000000000000000001111000000000000000000000000000000000000000000000000000000011111100000000000000000000000000000000000000000000000011111111111111100100000000011000010000000000000000000000000000000000000000000000000000000000000000000000000000000000000000000000000000000000000000000000000000000000000000000000000000000000000000000000000000000000000000000000000000000000000000000000000000000000000000000000000000000000000000000000000000000000000000000000000000000000000000000000000000000000000000000000000000000000000000000000000000000000000000000000000000000000000000000000000000000000000000000000000000000000000000000000000000000000000000000000000000000000000000000000000000000000000000000000000000000000000000000000000000000000000000000000000000000000000000000000000000000000000000000000000000000000000000000000000000000000000000000000000000000000000000000000000000000000000000000000000000000000000000000000000000000000000000000000000000000000000000000000000000000000000000000000000000000000000000000000000000000000000000000000011111111
>VMO1
1111111111000000000000000000000000000000000000000000000000000000000111111111000000000000000000111111110000000000000000000001111111111111111100000000000000000000000000000000000000000111111000000000000000
>SLC4A11
111111111111111111111111111111111111111100000000000000011111111111111000000000000000000000000000000000000000000000000111111111111000000000000000000000000000000000000000000000000000111111111111111111111111111111111111111111111111111111110000000000000000000000000000000000000000000000000001110000000000000000000000000000000000000000011111111111111111111111111111111111000000000000000000000000000000000000000000000000000000000000000000000000000000000000000000000000000000000000000000000000000000000000000000000000000000000000000000000000000000000000000000000000000000000000000000000000000000000000000000000000000000000000000000000000000000000000000000000000000000000000000000000000000000000000000000000000000000001111111111100000000000000000000000000000000000000111111111111111110000000000000000000000000000000000000000000000000000000000000000000000000000000000000000000000000000000000000000000000000000000000000000011111
>CADPS2
1111111111111111111111111111111111111111111111111111111111111111111111111111111111111000000000000000001111111111111111111000000000000000000000000000000000000000000000000000000000000000000000000000000000000000000111111111111111111111000000000000000000000000000000000011111111111111111111111111110000000000000000000000000000000111111111111111111111111111110000000000000000000000000000000000000000111111111111111110000000000000000000000000000000000000011111111111111110111100000000000000000000000000000000000000000000000000000011111111111000000000000000000000000000000000000000000000000000011111111111111111111111111110000000000000000000000000000000000000000000000000000000000000000000000000000000000000000000000000000000000000000000000110000000000000000000000000000000000000000000000000000000000000000000000000000000000000000111111111111111111111000000000000000000000000000000000000000000000000000001111100000000000000000000000000000000000000000000000000000000000000111110000000000000000000000000000000000000000000000000000000000000000000000000000000000000000000000000000000000000000000000000000000000000011111111110000000000000000000000000000000000000000000000000000000000000000000000000000000000000000000000000000000000000000000000000000000000000000000000000000000000011111111111111111111111111111111
>OSBPL5
111110011000111111111111111111111000000011111111111111111111111111111111111111011111111111111111111111111111111111111111000000000000000000000000000000000000000000000000000000000000000000000000000000000111111111100000000000000011111100000000000000000111111111111111111111111111111111111111111111111111111111111111111111111111111111111111111111111111111111111111111111111111000000000000000000000000000000000000000000000000000000000000000000000000000000000000000000000000000000000000000000000000000000000000000000000000000000000000000000000000000000000000000000000000000000000000000000000000000000000000000000000000000000000000000000000000001111111111111110000000000000000000000111111111111111000000000000000000000000000000000000000000111111111111111111111111111111111111111111111111111111111111111111111111111111111111111111110000100111111111111111111111111000000000000000000000000
>MORF4L2
111111111111111111111111111111111111111111111111111111111111111111111111111111111111111111111111111111111111111111111000000000000000000000000000000000000000000000011111111111111100000000000000000000000000000001011110000000000000000000000000000000000000000000000000000000000000000001100101
>OTUD1
1111111111111111111111111111111111111111111111111111111111111111111111111111111111111111111111111111111111111111111111111111111111111111111111111111111111111111111111111111111111111111111111111111111111111111111111111111111111111111111111111111111111111111111111111111111111111111111111111111111111111100000000000000000000000000000000000000000000000000000000000000000000000000000000000000000000000000000000000000000000000000000000000000000000000000111111111111111111100000000000011
>TCEB1
1111110111000000000000000000000000000000000000000000000000000000000000000000000000000100000000000000000000000000
>UMOD
1111100000000000000000000000000000000000000000000000000000000000000000000000000000000000000000000000000000000000000000000000000000000000000000000000001100000000000000000000000000000000000000000000000000000000000000000000000000000000000000000000000000000000000000000000000000000000000000000000000000000000000000000000000000000000000000000000000000000000000000000000000000000000000000000000000000000000000000000000000000000000000000000000000000000000000000000000000000000000000000000000000000000000000000000000000000000000000000000000000000000000000000000000000000000000000000000011111111111111111111111111111111111111111100000000000000000000
>SPRR1A
11111111111111111111111111111111111111111111111111111111111111111111111111111111111111111
>CA8
11110000001111111111111111111000000000000000000000000000000000000000000000000000000000000000000000000000000000000000000000000000000000000000000000000000000000000000000000000000000000000000000000000000000000000000000000000000000000000000000000000000000000000011111100000000000000000000000000
>SOCS3
111111111111111111111111111111111111100000000000000000000000000000000000000000000000000000000000000000000000000000000000000000000000000000011111111111111111111111111111111111111111111111111000000000000000000000000000000000001
>SLC6A9
1111111111111111111111111111111111111111111111111111111111111111111111111111111111111111111111111111111111000000000000000000000000000000000000000000000000000000000000000000000000000000000000000000000000000000000000000000000000000000000000000000000000000000000000000000000000000000000000000000000000000000000000000000000000000000000000000000000000000000000000000000000000000000000000000000000000000000000000000000000000000000000000000000000000000000000000000000000000000000000000000000000000000000000000000000000000000000000000000000000000000000000000000000000000000000000000000000000000000000000000000000000000000000000000000000000000000000000111111111111111111111111111111111111111111111111111111111111111
>ZMYND8
111111111111111111111111111111111111111111111111111111111111111111111111111111111111111111111111111111111000000000000000000000000000000000000000000000000000000000000000000000000000000000000000000000000000000000000000000000000000000000000000000000000000000000000000000000000000000000011111111111111110000000000000000000000000000000000000000000111111111111111111111111011111101111000011111111111111111111111111111111111111111111111111111111111111111111111111111111111111111111111111111111111111111111111111111111111111111111111111111111111111111111111111111111111111111111111111111111111111111111111111111111111111111111111111111111111111111111111111111111111111111111111111111111111111111111111111111111111111111111111111111111111111111111111111111111111111111111111111111111111111111111111111111111111111111111111111111111111111111111111111111111111111111111111111111111111111111111111111111111111111111111111111111111111111111111111111111111111111111111111111111111111111111111111111111111111111111111111111111110000111111111111111111111111111111111111111111111111111111111111111111111111111111111111111111111111111111111111111111111111111111111111111111111111111111111111111111111011001
>C9orf50
10001110001110111111111111111111000000000000000000000000000000000000000000000000000000000000000000000000111111111111111111111111111111110000000000000000000000011111111111111111111000000000000000000000000000000000000000000000000000000011111111110000011111111111111111100000000000000000000000000000000000000000000000000000000000000000000000000000000000000101101100000000000111111111111111000000000000000000000000000000000000000011111
>LRRC33
00000000000000000000000000000000000000000000000000000000000000000000000000000000000000000000000000000000000000000000000000000000000000000000000000000000000000000000000000000000000000000000000000000000000000000000000000000000000000000000000000000000000000000000000000000000000000000000000000000000000000000000000000000000000000000000000000000000000000000000000000000000000000000000000000000000000000000000000000000000000000000000000000000000000000000000000000000000000000000000000000000000000000000000000000000000000000000000000000000000000000000000000000000000000000000000000000000000000000000000000000000000000000000000000000000000000000000000000000000000000000000000000000000000000000000000
>CCDC38
11111111111111111111111000000000000001111111111111111111111111111111111111111111111111111111111111111111111111111111111000000000011111111111111111111111111111111111111111111111111111111111111111111111111111111111111100000000000011111111111111111111111111111111111111111111111111111111111111111111111111111111111111111111111111111111111111111111111111111111111111111111111111111111111111111111111111111111111111111111111111111111111000000111111111111111111111100000111111111111111111111111111111111111111111111111111111111111111111111111111111111111111111111110000
>C3orf62
100000000000000000000000000000000000011111111111000000000000000000000000000000001111111111000000000000000000011111011000000000000000001111111111111111111111111111111111111000000000000000000000000000000000000000000000000011111111111111111110000000000000000000000000001
>LHFPL4
1111111000000000000000000000000000000000000000000000000000000000000000000000000000000000000000000000000000000000000000000000000000000000000000000000000000000000000000000000000000000000000000000000000111111111111111100000000000000000000000000011111
>SYVN1
10000000000000000000000000000000000000000000000000000000000000000000000000000000000000000000000000000000000000000000000000000000000000000000000000000000000000000000000000000000000000000000000000000000000000000000000000000000000000000000000000000000000000000000000000000111111111111111110000000000000000000000000000000000000000000000000000111111111111111111111111111111111111111111111111111111111111111111111111111111111111111111111111111111111111111111111111111111111111111111111111111111111111111111111111111111111111111111111111111111111111111111111111111111111111111111111111111111111111111111111111111111111111111
>CSF3
111111111111000000000000000000000111110110000000000000000000000000000000000000000000000000001011111100000000000000000000000000000000000000000000000000000001111111111111111111100000000000000000000000000000111
>SULT2B1
11111111111111111111111111000000000000000000000000000000000000000000000000000000000000000000000000000000000000000000000000000000000000000000000000000000000000000000000000000000000000000000000000000000000000000000000000000000000000000000000000000001111111111111111111100000000000000000000000000000000000000000011111111111111111111111111111111111111111111111111111111
>TAPBP
110000000000000000000000000001111111111111111111111111111111110000000000000000000100000000000000000000000000000000000000000000000000000000001111100000000000000011111111111111111000000000000000000000000000000000000000000000000111111111111111111111111111000000000000000000000000000000000111111111111111111111111111000000000000000000000111111111111111111111111110000000000000000000000000000111111111111110000000000000000000000000000000000111111111111111111111101111111100000000000000000000000000000000000011
>PPP2R5D
11111111111111111111111111111111111111111111111111111111111111111111111111111111111111111111111111100000000000000000000000000000000000000000000000000000000000000000000000000000000000000011111111000000000000000000000000000000000000000000000000000000000000000000000000000000000000000000000000000000000000000000000000000000000000000000000000000000000000000000000000000000000000000000000000000000000000000000000000000000000000000000000000000000000000000000000000000000000000000000000000000111111111111111111110000001111111111111111111111111111111111111111111111111111111111111111111101000000000000000111111
>SFI1
111111000000000000000111111111100000000000000001000000000000000000000000000000000000000000000000000000000000000000000000000000000000000000000000000000000000000000000011111111110000000000000000000000000000000000000000000000000000000000000000000000000000000000000000111111111111111000000000000000000000000000000000000000000000000000000000000000000000000000000000000000000000001000000000000000000000000001111111111100000000000000000111111111110000000000000000000000000000001111111111111100000000000000000000000000000000000000000000000000000000000000000000000000000000000000000000000000000000000000000011111111111110000000000000000001111111111111100000000000000000000000000000000000000000000000000000000001001110000000000000000000000000000000000000000000000000000000000001111111111100000000000000000000000000000000000000000000000000011111111100000000000000000000000000000000000000000000000000000000000111111111111111111111111111111111111111111111111111111111111111111111111111111111111111111111111111111111111111111111111111111111111111111111111111111111111111111111111111111111111111111111111111111111111111111111111111111111111111111111111111111111111111111111111111111111111111111111111111111111111111111111111111111111111111111100000000000000
>IL31RA
10101000000000000000100000000000000000000000000111110000000000000000000000000000000000000000000000000000000000000000000000000000000000011111111110000000000000000000000000000000000000000000000000000000000000000000000000000000000000000000011111111111111000001000000000000000000000000000000000000000000000000011110100000000000000000000000011111111111111111111111111111111000000000000000000000000000000000000000000000000000000000000000000000000000010000000000000000000000000000000000000000000000000000111110000000000000000000000000001111111111111111111100000000000000000000000000000000000000000000000000001111111111111111111111111111111100000000000000000001111111111111111111111111111111111111111111111111111111111111111111111111111111111111111111100000000111111111111
>RASGRP4
1111111111111111111111111111111111111111111111111111000000000000000000000000000000000000000000000000000000000001000000000000000000000000000000000000000001111111111111111111111111111111111111111000000000000000000000000000000000000000000000000000000000000000000000000000000000000000000000000000000000000000000000000000000000000000000000000000000000000000000000000000000000000000000000000000000000000000000000000000000000011111111111111111111111111111111111111111111111111111100100111111111111111111000000011111111111111111111111111111110000000000000000000000000000000000000000000000000000001111111111111111111111111111111111111111111111111111111111111111111111111111111111111
>PPM1H
1111111111111111111111111111111111111100000000000011111111111111000000000000000000000111111111111011111111111111111111111111111111110000000000000000000000000000000000000000000000000000000000000000000000000000000000000000000000000000000000000000000000000000000011110000000000000000000000000000000000000000000011111111111111111111111100000000000000000000000000000000000000000000000000000000000000000000000000000000000000000000000000000000000000000000000000000011111111100000000000000000000000000000000000000000000111
>ABAT
11111111111111111111111111111111111111111111111111111111111100000000000000000000000000000000000000000000000000000000000000000000000000000000000000000000000000000000000000000000000000000000000000000000000000000000000000000000000000000000000000000000000000000000000000000000000000000000000000000000000000000000000000000000000000000000000000000000000000000000000000000000000000000000000000000000000000000000000000000000000000000000000000000000000000000000000000000000000000000000000000000000000000000000
>COL4A2
11111111111001000000000000000011111111111111111111111111111111111111111111111111111111111111111111111111111111111111111111111111111111111111111111111111111111111111111111111111111111111111111111111111111111111111111111111111111111111111111111111111111111111111111111111111111111111111111111111111111111111111111111111111111111111111111111111111111111111111111111111111111111111111111111111111111111111111111111111111111111111111111111111111111111111111111111111111111111111111111111111111111111111111111111111111111111111111111111111111111111111111111111111111111111111111111111111111111111111111111111111111111111111111111111111111111111111111111111111111111111111111111111111111111111111111111111111111111111111111111111111111111111111111111111111111111111111111111111111111111111111111111111111111111111111111111111111111111111111111111111111111111111111111111111111111111111111111111111111111111111111111111111111111111111111111111111111111111111111111111111111111111111111111111111111111111111111111111111111111111111111111111111111111111111111111111111111111111111111111111111111111111111111111111111111111111111111111111111111111111111111111111111111111111111111111111111111111111111111111111111111111111111111111111111111111111111111111111111111111111111111111111111111111111111111111111111111111111111111111111111111111111111111111111111111111111111111111111111111111111111111111111111111111111111111111111111111111111111111111111111111111111111111111111111111111111111111100000000000111111111111111111111111111111111111111111111111111111100000000000000000000000000000000000000000000000000000000111111111000000000000000000111111111100000000000000000000000000000000000000011111111111100000000000000000011
>KIFAP3
111111111110000000000000000000000000111111111111111111000000000000000000000000000000000000000001111111111111111111111111100000000000000000000000000000000000000000000000000000000000000000000000000000000000000000000000000000000000000000000000000111111111111111111111111111100000000000000000000000000000000000000000000000000000000000000000000000000000000000000000000000000000000000000000000000000000000000000000000000000000000000000000000000000000000000000000000000000000000000000000000000000000000000000000000000000000000000000000000000000000000000000000000000000000000000000000000000000000000000000000000000000000000000000000000000000000000000000000000000000000000000000000000000000000000011111111110000000000000000000000000000000000000000000000000001111111111111100000000000000000000000000011
>ERV3-1
1111000000000000000000000000000000000000000000000000000000000000000000000000000000000000000000000000000000000000000000000000000000000000000000000000000000000000000000000000000000000000000000000000000000000000000000000000000000000000000000000111111111111110000111111111110000000000000000000000000000000000000000000000000000000000000000000000000000000000000000000000000000000000000000100000000000000000000000000000000000000000000000000000000000000000000000000000111111111111111100000000000000000000000000000000000000000000000000000000000000000000000000000000000000000000000000000000000111111111111111111111
>CLDN3
1000000000000000000000000000000000000000000000000000000000000000000000000000000000000000000000000000000000000000000000000000000000000000000000000000000000000000000000000000000000000000111111111111111111111111111111111110
>VMA21
11111111111111111111111100000000000000000000000000000000000000000000000000000000000000111111111111111
>PIP4K2C
1111111111111111111111111111111111111110000000000000000000011111111111111110000000000000000000000000000000000000000000000000111111111111111111000000000000000000000000000000000000000000000000000000000000000000000000000000011111111111111110000000000000000000000000000000000000000000000000000011111111111111111111111111111111111111111111111111111111111111100000000000000000000000000000000000000000000010000000000000000000000
>EWSR1
1111111111111111111111111111111111111111111111111111111111111111111111111111111111111111111111111111111111111111111111111111111111111111111111111111111111111111111111111111111111111111111111111111111111111111111111111111111111111111111111111111111111111111111111111111111111111111111111111111111111111111111111111111111111111111111111111111111111111111111111111111111000000000000000000000000000000000000000000000000000000000000000000000000000000011111111111111111111111111111111111111111111111111111111111111111111111111111111111100000000011111111111111111111111111111111111111111111111111111111111111111111111111111111111111111111111111111111111111111111111111
>TMEM216
1111111111111111000000000000000000000000000000000000000000000000000000000000000000000000000000000000000000000000000000000000000000000000000000000001
>FGFR2
110000000000000000000000000000000001111111111111110000000000000000000000000000000000000000000000000000000000000000000000000000000011111111111111111000000000000101111111100000000000000000000000000001111111111000000000000000000000000000000000000000000000000000000000000000000000000000000000000000000000000000000000011111111111000000000000000000000000000000000000000000000000000000000000000000000000000000011111111111111111111111111111111111111111111111111111111110000000000000000000000000000000000000000000000000000000000000000000000000000000000000000000000000000000000000000000000001111111111111111110000000000000000000000000000000000000000000000000000000000000000000000000000000000000000000000000000000000000000000000000000000000000000000000000000000000000000000000000001111111111111111111111111111111111111111111111111111
>SLC6A15
1111111111111111111111111111111111111111111111111111111111111111111000000000000000000000000000000000000000000000000000000000000000000000000000000000000000000000000000000000000000000000000000000000000000000000000000000000000000000000000000000000000000000000000000000000000000000000000000000000000000000000000000000000000000000000000000000000000000000000000000000000000000000000000000000000000000000000000000000000000000000000000000000000000000000000000000000000000000000000000000000000000000000000000000000000000000000000000000000000000000000000000000000000000000000000000000000000000000000000000000000000000000000000000000000000000000000000000000000000000000001111111111111111111111111111111111111111111111111110000000000111111111
>ZIM2
11111111111111111111111111111111111111111111111111111111111111111111111110111111111111111111111111111111111111000000000000000000001111111111111111111111111111111111111111100000000000000000000000000000000000000000000000000000000000111111111111111111111111111111111111111111111111111000000000000000000100000000000000000000000000000000000000000000000000000000000000000000000000000000000000000000000000000000000000000000000000000000000000000000000000000000000000000000000000000000000000000000000000000000000000000000000000000000000
>DYNLL1
11100001000000000000000000000000000000000000000000000000000000000000000000000000000000000
>CDKL5
1111000000000000000000000000000000000000000000000000000000000000000000000000000000000000000000000000000000000000000000000000000000000000000000000000000000000000000000000000000000000000000000000000000000000000000000000000000000000000000000000000000000011111001000000000000000000000000000000000000000000000111111111111111111111111111111111111111111111111111111111111111111111111111111111111111111111111111111111111111111111111111111111111111111111111111111111111111111111111111111111111111111111111111111111111111111111111111111111111111111111111111111111111111111111111111111111111111111111000000000111111111111111111111111111111100000000000111111111111111111111111111111111111111111111111111111111111111111111111111111111111111111111111111111111111111111111111111111111111111111111111111111111111111111111111111111111111111111111111111111111111111111111111111111111111111111111111111111111111111111111111111111111111111111100000000000000000000000000000000000000000000000000000000000000000000000000000000000000000000000000000000111
>ZNF205
11111111111111111111111111111111111111111111111111111111111111111111111111111111111111111111111111111111111111111111111100000000000000000000000000000000000000000000000000000011111111111111111111111111111111111111111111111111111111111111111111111111111111111100000000111101100000000000000000000000000000000000000000000000000000000000000000000000000000000000000000000000000000000000000000000000000000000000000000000000000000000000000000000000000000000000000000000000000000000000000000000000000000000000000000000000000000000000000000000000000000000000011111
>PQBP1
1110000000000000011111111110000000000000000000000000000000000000000000000000000001111111111111111111111111111111111111111111111111111111111111111111111111111111111111111111111111111111111111111111111111111000000000000000001111111111100000000000000000111111111111111
>POLR1B
1111100111101111111111100000000000000000000000000000000000000000000000000000000000000000000000000000000000000000000000000000000000000000000000000000000000000000000000000000000000000000000000000000000000000000000000000000000000000000000000000000000000000000000000000000000000000000000000000000000000000000000000001111110000000000000000000000000000000000000000000000000000000000000000000000000000000000011111111111110000000000000000000000000000000111110000000000000000000000111111111111100000000000000000000000000000000000000000000000000000000000000000000000000000000000000000000000000000000000000000000000000000000000000000000000000000000000000000000000000000000000000000000000000000000000000000000000000000000000000000000000000000000000000000000000000000000000000000000000000000000010111111111111100000000000000000000000000000000000000000000000000000000000000000000000000000000000000000000000000000000000000000000000000000000000000000000000000000000000000000000000000000000000000000000000000000000000000000000000000000000000000100100000000000000000000000000000000000000000000000000000000000000000000000000000000000000000000000000000000
>GLOD5
1111111111111111111111111111111110000000000000000000000000000000000000000000000000000000000000000000000000000000000000000000000000000000000000000000000000000001
>ONECUT3
11111111000000000000111111111111111111111111111111111111111111111111111111111111111111111111111111111111111111001011111111111111111111111111111111111111111111111111111111111111111111111111111111111111111111111111111111111111111111111111111111111111111111111111111111111111111111111111111111111111111111111111111111111111111100011111111111111110000000000000000000111111111111110000000000000011111111111111111111111111111110000000000000000000000000000000000000000000011111111111111111111111111111
>PPIP5K1
11111111111111111111111111111111111111111111111111111100000000000000000000000000000000000000000000000000000000000000000000000000000000000000000000000000000000000000000000000000000000000000000000000000000000000000000000000000000000000000000000000000000000000000000000000000000001110011100000000000000000000000000000000000000000000000000000000000000000000000000000011111111111111111111111111000000000000000000000000000000000000000000000000000000000000000111111111111111000000000000000000000000000001111111111111111100000000000000000000000000000000000000000000000000000000000000000000000000000000000000000000000000000000000000000000000000000000000000000000000000000000000000000000000000000001000000000000000000000000000000000000000000000000000000000000000000000000000000000000000000000000000000000000000000011111111111111100000000000000000000000000000000000000000111111110000000000000000000001111111111111111110000000010111111111111111111111111111111111111111111111111111111111111111111111111111111111111111111111111111111111111111111111111111111111111111111111111111111111111111111111111111111111111111111111111111111111111111111111111111111111111111111111111111111111111111111111111111111111111111111111111111111111111111111111111111111111111111111111111111111111111111111111111111111111111111111111111111111111111111111111111111111111111111111111111111111111111111111111111111111111111111111111111111111111111111111111111111111111111
>FGFR3
1110000000000000001111111111111111111111111111110000000000000000000000000000000000000000000000000000000000000000000000000000001111111111111111110000000000000000000000000000000000000000000000000011111111111111000000000000000000000000000000000000000000000011111111100000000000000000000000000000000000000000000111111111111100000000000000000000000000000000000000000111110000000000000000000000000000000000000011111111111111111111111111111111111111111111100000000000000000000000000000000000000000000000000000000000000000000010000000000000000000000000000000000000000000000000000000111111111111111000000000000000000000000000000000000000000000000000000000000000000000000000000000000000000000000000000000000000000000000000000000000000000000000000000000000000000000000000000000111111111111111111111111111111111111111111
>PPP1R26
111111000000000000000000000000001111111111110000000000001111111111111111111111111111111000000000000000000000000000000000000000000000011111111111111111111111111111111111111111111111111111111111111111111111111111111111111111111111111111111111111111111111111111111111111111111111111111111111111111111111111111111111111111111111111111111111111111111111111111111111111111111111111111111111111111111111111111111111111111111111111111111111111111111111111111111111111111111111111111111111111111111111111111111111111111111111111111111111111111111111111111111111111111111111111111111111111111111111111111111111111111111111111111111111111111111111111111111111111111111111111111111111111111111111111111111111111111111111111111111111111111111111111111111111111111111111111111111111111111111111111111111111111111111111111111111111111111111111111111111111111111111111111111111111111111111111111111111111111111111111111111111111111111111111111111111111111111111111111111111111111111111111111111111111111111111111111111111111111111111111111000000000000000000000000000001111111111111111111111000000000000000000000000000000000000000000000000000100000000000000011111111111111111111111111110001111111111111111111111111111111111011
>MBTD1
1111111111111111111111111111111111111111111111111000000000000000000000000111111111111111111111111111111111111111111111111111111111111111111100000000000000000000000000000000000000000000000000000000000000000000000000000000000000000000000000000000000000000000000000000001111111111111111110000000000000000000000000000000000000000000000000000000000000000001111111111111111111111111111111100000000000000000000000000000000000000000000000000000000000000000000000000000000000000000000000000000000000000000000000000000000000000000000000000000000000000000000000000000111111111111111111111111111111111111111111110000000000000110001110001111
>EPB41L1
11111111111111111111111111111111111111111111111111111111111111111111111111111111111111111111111110000000000000000000000000000000000000000000000000000000000000000000000000000000000000000000000000000000000000000000000000000000000000000000000000000000000000000000000000000000000000000000000000000000000000000000000000000000000000000000000000000000000000000000000000000000000001111111111111111111111111111111111111111111111111111111111111111111111111111111111111111111111111111111111111111111111111111111111111111111111111111111111111111111111111111111111111111111111111111111111111111111111111111111111111111111111111111111111111111111111111111111111111111111111111111111111111111111111111111111111111111111111111111111111111111111111111111111111111111111111111111111111111111111111111111111111111111111111111111111111111111111111111111111111111111111111111111111111111111111111111111
>HPGDS
0000000000000000000000000000000000000000110100000000000000000000000000000000000000000000000000000000000000000000000000000000000000000000000000000000000000000000000000000000000000000000000000000001111
>COMMD4
1100011000000000000000000000000000000000000000001111111111100000000000000000000000000000000000000000000000000000000000000000000000000000000011111111111111100000011111111111000000000000000000000000101
>TMEM40
11111111111111111111111100000001111111111111111111111111111111111111111111111111111111111111111111111111111000000000000000001111111111111111111111111110000000000000000000000000000000000000000000000000000000000000000000000000000001111
>MBTPS2
110000000000000000000000000000000000000000000000000000000000000000000000000000000000000000000000000000000000000000000000000000000000000000000000000000000000000000000000000000000000000000000000000000000000000000000000000000000000000000000000000000000000000000000000000000000000000000000000000000000000111111111111111111111111111111111111000000000000000000000000000000000000000000000000000000000000000000000000000000000000000000000000000000000000000000000000000000000000000000000000000000000000000000000000000000000000000
>ZNF593
11111111111111111111110110000000000111111111111111000000000000000000000000000111111111111111111111111111111111111111111111111111111111
>PPARG
1111111111111111111111111111111111111111111111111111111111111111111111111111111111111111111111111111111111111111111111111111111111111111111000000000000000000000000000000000000000000000000000000000000000001111111111111111111111111111111111111111111111111111111111111111111111111111111111111111111111111111110000000000000000000000000000000000000000000000000000000000000000000000000000000000000000000000000000000000000000000000000000000000000000000000000001111000000000000000000000000000000000000000000000000
>BCL2L14
111110000000000000000000000000000000000001111111111111111111111110001111111111111111111111111101111111111111111111111111111111111111111111111111111111100000000000111111111111111111111111111111111111111111111111111000000000000000000000000000000000000000000000000000000000000000000000000000000000000000000000000000000000000011111
>HMGA1
11111111111111111111111111111111111111111111111111111111111111111111111111111111111111111111111111111111111
>ZFPM1
1111111111111111111111111111111111111111111111111111111111111111111111111111111111111111111111111111111111111111111111111111111111111111111111000000000000001111111111111111111111111111111111111111111111111111111111111111111111111111100000000000000000000000000000000000000000000000000000000000000000000000000000000000000000000000000000000000000000000000000000000000000000000000000000000000000000000000000000000000000000000000001111111111111111110111111111111111101100000000111111111111111111111111111111111111111111111111111100000000001000111000011011111111111111111111111110000000000000000000000000001111111111111111111111111111111111111111111111111111111111111111111111111111111110000000000000000000000000000000000001111111111111110101101000101111111111111111111111111111111111111111111111111111111111111111111111110000000000000000000001111111111111110000000000000000000000000011111111111111111111111111111111111111111111111111111111111111111111111111111111111111111111111100000000000000000000000001111111
>ANKRD13B
00000000000000000000000000000000000000000000000000000000000000000000000000000000000000000000000000000000000000000000000000000000000000000000000000000000000000000000000000000000000000000000000000000000000000000111111111111111111111111111111111111111100000000000000000000000000000000111111111111111111111111111111111111111111111111111111111111111111111111111111111111110100000000000000000000000000000000000000000000000000000000000000000000000001111111111111111111111111111111100000000000001111111111111111111111000111111111111111111111111111111111111111111111111111111111111111111111111111111111111111111111111111111111110001111
>SPATA32
111110000000000001111111111111111111111111110000000000001111111110000000000001111111111111111111111111110000000000000000000000000111111111100000000000000000000000000000111111111111111111111111111111111111111111111111111111111111111111110100111111111111111111111111111111111111111111111111111111111111111111111111111111111111111111111111111111111111111111111111111111000000000010111111
>CDYL2
11111101111000011000000000000000000000000000000000000001111111111111111111111111111111111111111111111111111111111111111111111111111111111111100000001111111111111111111111111111111111111111111111111111111000001000011111111111111111111111111111111110000000000000000000000000000000000000000000000000000000000000000000000001111111110000000000000000000000000000000000000000000000000000000000000000000000000000000000000000000000000000000000000000000000000000000000000000000000000000000000000000000000000000000011
>CAMK2G
1111111111100000000000000000000000000000000000001011111100000000000000000000000000000000000000000000000000000000000000000000000000000000000000000000000000000000000000000000000000000000000000000000000000000000000000000000000000000000000000000000000000000000000000000000000000001111111111111111111110000000000001111111111111111111111111111111111111111111111111111111111111111111111111111111111111111111111111111111111111111111111111111111111111111111111111111111111000000000000000001111111111000000000000000000000000011111111111111111111000000000000000111111
>CDH10
11100000000000000000000011111111111111111111111111111100000000111111111100000000000000000000000000000000000000000000000000000000000000000000000000000000000000000000000000000000000000000000000000000000000000000000000000000000000000000000000000000000000000000000000000000000000000000000000000000000000000000000000000000000000000000000000000000000000000000000000000000000000000000000000000000000000000000000000000000000000000000000000000000000000000000000000000000000000000000000000000000000000000000000000000000000000000000000000000000000000000000000000000000000000000000000000000000000000000000000111111111100000000000000000000000000000000000000000000000000000000000000000011111111111111111111111111111111111111111001101111111100000000000000111111111111111111111100000000000000011111111111
>RAB32
111111111111111111111110000000000000000000000000000000000000000000000000000000000000000000000000000000000000000000000000000000000000000000000000000000000000000000000000000000000000000000000001111111111111111111111111111110000
>COPS6
111111111111111111111111111111111111111100000000000000000000000000000000000000000000000000000000000000000000000000000000000000000000000000000000000000000000000000000000000000000000000000000000000000000000111111111111111111111111100000000000000000000000000000000000000000000000000000000000000000000000000000000111111111111111111
>FAM208A
111111111111111111111111111111111111111111111111111111111111111111111111111111111111111111111111111111111111111111000000000000000000000000000000000000000000000001111111111111110000000000000000000000001100110000000000000000000000000000000000000000000000000011111111111111111100000011111000000000000000000000000000000000000000000000000001111111111111000000000000000000000000000000000000000000000000000000000000000000000000000000000000000000001000000000000000000000000000000000001111111111100000000000001111111111111111111111000000000000001111111111111110000000000000000000000000000000000000000000000000000000000000000000000000001111111111111111111111111111111111111111111111111111110000011111111111111111111111111111111111111111111111111111111111111111111111111111111111000000000000111111111111111111111111111111111111111111111111111111111111111111111111111111111111111111111111001111111111111111111111111111111111110111111111111111111111111111111111111111111111111111111111111111111111111111111111111111111111111111100000000000000001111111111111111111100000000000000000000000111111111111111111111111111111111111111111111111111111111111111111111111111111111111111111110111111111111111111111111111111111111000000000000000000000000000000000000000000000000000000000000000000000000000000000000000000000000000000000000000000000000000000000000000000000000000000000000000000000000000000000000000000000000000000000000001111111000000000000000000000000000000000000000000000000000000000000001111111111111000000000000000000111
>PALLD
1111111111111111111111111111111111111111111111111111111111111111111111111111111111111111111111111111111111111111111111111111111000000011111111111111111111111111111111111111110000000011111111111111000000000000000000000011111111111111100000000000000000001111111110000000000000000000000000000000000000000000000000000000000000000000000000000000000000000000000000000000001110000000000000000000000000111111111111110000000000000000000000000000000000000000000000000000000000000000000000000000000000000000000000000000000000000000000000000000000000000000111111111110000000000000000000000000000000000000000000000000000000000000000000000000000000000000000000000000000000000000000000000000000000000000000000000000000000000000000000000000000000000000000000000000000000000000000000000000000100000000000000000000000000000000000000000000000000000000000000000000000000000000000000000000000000000000000000000000011111111111111111111110000000000000000000000000000000000000000000000000000000000000000000000000000000000000000000000000000000000000000000000000000000000000000000000000000000000000000000000000000000000000000000000000000000000000001
>EMC2
111111111000000000000000000000000000000000000000000000000000000000000000000000000000000000000000000000000000000000000000000000000000000000000000000000000000000000000000000000000000000000000000000000000000000000000000000000000000000000000000000000000000000000000000000000000000110000000000000000011
>UBE3C
100111111111111111111111111111111111111111111111110000000000000000000000000000000111111000000000000000000000000000000000000000000000000000000000000000000000000000000000000000000000000000000000000000000000000000000000000001111111000000000000000000000000000000000000000000000000000000000000000000000000011111111110000000000000000000000000000000000000000000000000000000011111111111111111111111111111111111111111111111111111110000000000000000000000000000000000000000000000000000000000011111111111100000000000000000000000000000000111111000000000000000000000000000000000000000000000000111111111111111111100000000000000000000000000000000000000000000000000000000000000000000001111111111111100000000000000000000000111111111111111111000000000000000000000000000000000000000000000000000000000000000000000000000000000000000000000000000000000000000000000000000000000000000000000000000000000000000000000000000000000000000000000000000000000000000000000000000000000000000000000000000000000000000000000000000000000000000000000000000000000000000000000000000000000000000000000000000000000000000000000000
>EPGN
1100000000000000000011111111111111111111111111111111111111100000000000000000000000000000000000000000000000000000000000000000000000000000011111111111111111
>TMEM254
111111111110000000000011111111110000000000000000000000000000000000000000000000000000000000000000000000000000000000000000000000000000000001111111111
>PGA5
0000000000000000000000111111111111111111111111111111111111111111000000000000000000000000000000000000000000000000000000000000000000000000000000000000000000000000000000000000000000000000000000000000000000000000000000000000000000000000000000000000000000000000000000000000000000000000000000000000000000000000000000000000000000000000000000000000000000000000000000000000000000000000000000000001
>PNMA1
10000000000000000000000000000000000000000000000000000000000000000000000000000000000000000000000000000000000000000000000111111111111111111111111000000000000000000000011111111100000000000000000000000000000000000000000000000000000000000000000000000000000000000000000000000000000000000000000000000000000000000000001111000000000000001111111111111110000000011
>MFI2
110000000000000000000000000000000000000000000000000000000000000000000000000000000000000000000000000000000000000000000000000000000000000000000000000000000000000000000000000000000000000000000000000000000000000000000000000000000000000000000111111111100000000000000000000000000000000000000000000000000000011111111100000000000000000000000000000000000000000000001111110000000000000000000000000000000000000000000000000000000000000000000000000000000000000000000000000000000000000000000000000000000000000000000000000000000000000000000000000000000000001100000000000000000000000000000000000000011111111111000000000000000000000000000000000000000000000000000111111110000000000000000000000000000000000000000000000000011111111111111100000000000000000001
>TM4SF1
1111000000000000000000000000000000000000000000000000000000000000000000000000000000000000000000000000000000000000000000000000000000000000000000000000000000000000000000000000000000000000000000000000111111
>TVP23B
1111111111111111111111111111111110000000000000000000000000000000000000000000000000000000000000000000000000001111111111111000000000000000000000000000000000000000000000000000000000000000000000000011111111111
>KIAA0895
1111111100000111111111000000011111111111111111111111000000000000000000111111111111111111111110000000000000011111111111111111111111111111111111111111111111111110000000000111111111111100000000000011111111111111111111111111111111111111111100000000000000000000000000000000000000000000000000000000000000000000000000000000000000000000000000000000000000000000000001011100000000000000000000000000000000000000000000000000000000000000000000000000000000000000000000000000000000000000000000000000000000000000000000000000000000000000
>KIAA1109
1111111111100000000000000000000000000000000000000000000000000000000000000000000000000000000000000000000000000011111111111111111000000000000000000000000011111111111111111111111111111111111111111111000000000000000000000000000000000000000000000000000000000000000000111111111111110000000000000000000000000001111111111111111111100000000000000000000000000000000000000000000011111111000000000000000000000000000000000000000000000000000000000000000000000000000000000000000000000000000000000000000000000000000000000000000000000000000000000000000000000000000000000000000000000000000000000000000000000000000000000000000000000000000001111111111111111100000000000000000000000000000000000000000000000000000000001111111111111111111100000000000000000000000000000000000000000000000000000000000011111111111111111111111111000000000000000000000000000000000000000000000000000000000000000000000000100000000000000000000000000000000000000000000000000000000000000000000000000000000000000000000000001111111111111000000000000000000000000000000000000000000000000000000000000000000000000000000000000000000000000000011111111111111000000000000000000000000000000000000000000000000000011111111111111111000000000000000000000000000000010001100000000000000111111111111111111111111111111111111111110000000001111111111111111111111111111111111111111111111111010000000000000000000001111111111111111111100000000000000011111111111111110000000001111111111111111111111111111111100000000000000001111111111100000000000000000000001111111111111111000000000000000000000111111111111111111111111111111110000000000000000000000000010110001000000000000000000000000000000000000000000000000000000000000000000000000000000000000011111111111111111111111111111111111111100000000000000000000000000000111111110000000000000000000000000011111111111111111111111111111111111111111111110000000000000000000000000000000000000000000000000000000000000000000000000000000000000000000000000000001111111111111111111111111111100000000011111111111111111111111111100000000000000000000000000000000000000000000000000000000000000000000000000000000000000000000000000000000000000000000000000000000000000000000000000000000000000000000000000000000000011111111111111111100000000111101100000000000000000001111111111111111110000111111111111000000000000000000000000001111111111111100000000000000001111111111111111111110000000000000000000000000000000011111111111111111111000000000000000000000001111111111111111111111100000000000000000000000000000000000000000000000000000000111111111111111111111000000000000000000000000000111110000000000000000000000000000000000000000000000000000000000000001111111111111111111111111111111111111111111111111111111111111111111111111111110000000000011111111111111000000000000000000000000111111111111100000000011111111111111111111100000000000000000000000000000000000000000000000000000000000000000000000000000000000000000000000000000000111111111111110000000000000000000000000000011111111111111111111111111111111111111111111110000000000000000000000000000000000000000001001110000000000000000000000000001110000000000000000000000111111111111110000000000000000000000000000000000000000000000000000000000000000000111100000000000000000000000000000000000000000001111111111110000000000000000000000000000000000000000000000111111111111100000000000000000000000000000000000000000000000000000000000000000000000000000000000000000000000000000000000000000000000000000000000000000000000000000000000000000000000011111111111111110000000000000000000000000000000000000000000000000000000111111000001111111111111111111111111111100011111111111111111111111100100000000000000000000111111111111110000000011111111111111111111111111111111111000000000000000000000000000000000011111111111111110000000000000111111111111111111111111111111111111111111111111111000000000000000001011000000000000000000000000000000000000111111111111111111111111111100000000000000000000000000000000000000000111111111111111111111111111111111111111111111111111111111111111111111111000000000000000000000000000000000000000000011111111111111111111111111111000000000000000000000000000000000000000000000000000000000001111111111111111111111111111111111111111111111111111111111111100000000000000011111111111111111111111111111111111111110000000000000000011111111111111111100000000000000000000000000000000000000000000000000000011111111111111111111111111111111111111000000000001111111111111111111111111111111111111111111111111111111100000000000000000000000000000000001111111111111111110001111111110000000000000000111111111111111110000000000000000000000000000000000000000000000000000000000000000000000000000000000000000000000000000001111111111111111111111111000000000000000000000000000000000000000000000000000000000000000000000000000000000000000000000000000000000000000000000111111111110000000000000000001111111111111111111111111111111110000000000000000000111111111111110000000000000000000000000000000000000011111111111111111111111111111111111111111000000000000000000000000000000000000000000000000000000000000000000000000111111111111111111
>TSSC4
11111111111111111111111111111111111111111111111111111111111111111111111111111111111111111111111111111111111111111111111111111111111111111111111111111111111100000000000111111111111111111111111111111111111111111111000000001111111111111111111111111111111111111111111111111111111111111111111111111111111100001111111111111111111111111
>GJB2
1000000000000000000000000000000000000000000000000000000000000000000000000000000000000000000000000111111111111111111111111111111111100000000000000000000000000000000000000000000000000000000000000000000000000000000000000000000001
>KLHL24
111111111111111111111111111111111111111111111000000000000000000000000000000000000000000000000000011111111110000000000000000000000000000000000000000000000000000000000000000000000000000000000000000000000000000000000000000000000000000000000000000000000000000000000000000000000000000000000000000000000000000000000000000000000000000000000000000000000000000000000000000000000000000000000000000000000000000000000000000000000000000000000000000000000000000000000000000000000000000000000000000000000000000000000000000000000000000000000000000000000000000000000000000000000000000000000000000000000000000000000000
>TLX2
11111111111000011111111111111111111111111111111111111111111111111111111111111111111111111111111111111111111111111111111111111111111111111111111111111111111111111110000000000000000000000000000000000000000000000011111111111111111111111111111111111111111111111111111111111111111110000000
>NONO
111111111111111111111111111111111111111111111111111111111111111111111111111000000000000000000000000000000000000000000000000000000000000000000000000000000000000000000000000000000000000000000000000000000000000000000000000000001111111111111111111111111111111111111111111111100000000000001111111111000000000001111111111111111111111111111111111111111111111111111111111111111111111111111111111111111111111111111111111111111111111111111111111111111111111111111111111111111111111
>RGS9
11111111111110000000000000000000000000000000000000000000000000000000000000000000000000000000000000000000000000000000000000000000000001110000000000000000000000001111111111111111110000000000000000000000000000111111111111111111100000000000011111111000000000000000000111111111111111111111111111111111110000000000000000000000000000000000000000000000000000000000000000000000000000000000000000000000000000000000000000000001111111111111111111111111111111111111111111111111111111111111111111111111111111111111111111111111111111111111111111111111111111111111111111111111111111111111111111111111111111111111111111111111111111111111111111000000000000000000001111111111111111111100000000
>C21orf2
000000000000000000000000000000000000000000000000000000000000000000000000000000000000000000000000000000000000000000000000000000000000000000111111111111111111111111111111111111111111111111111111111111111111111111111111111111111111111111111111111111111111111111000000000000000000000000000000000000000000000000111111111110000111110000000000000000000000000000000001111111111111111
>FAM84B
1111100100000000000000000000000000000000011111111111111111111111111111111111110000000000000000000000000000000000000000000000000000000000000000000000000000000000000000000000000000000000000000000000000000000000000000000110000000000000000011010000000000000101111000000000000001111111111111111111111111111111111111
>PIK3CB
10000000000000000000000000000000000000000000000000000000000000000000000000000000000000000000000000000000000000000000001000000000000000000000000000000000000000111111111000000000000000000000000000000000000000000000000000000000000000000010110000000000000000000000000000000000000000000000000000000001000000001111111111111111111100000000000000000000000000000000000000000000000000000000000000000000000000000000000001111111111111111111111110000000000000000000000000000000000000000001100000000000000000000000000000000011111111111111111111111111111100000000000000000000000000000000000000000000000000000000000000000000000000000000000000000000000000000000000000000000000000000000000000000000000000000000000000000000000000000000000000011111111111111111111111111111111100000000000000000000000000000000000000000000000000000000000000000000000000000000000000000000000000000000000001111101000000000000000000000000000000000000000000000000000000000000000000000000000000000000000000000000000000000000000000000000000000000000000000000000000000000000000000000000000000000000000000000000000011
>AK4
1110000000000000000000000000000000000000000000000000000000000000000000000000000000000000000000000000000000000000000000000000000100000000000000000000000000000000000000000000000000000000000000000000000000000000000000111111111
>SLC3A2
1111111111000000011111111111111111100000000000001111111111111110000000000000000000000000111111111111111111111111111111111111111111111111111111111111111111111111111000000000000000000000000000000000000000000000000000000000000000000000000000000000000000000000000000000000000000000000000000000000000000000000000000000000000000000000000000000000000000000000000000000000000000000000000000000000000000000000000000000000000000000000000000000000000000000000000000000000000000000000000000000000000000000000000000000000000000000000000000000000000000000000000000000000000000000000000000000000000000000000000000000000000000000000000000000000000
>KIAA1324
11111111111111111111100000000000000000111111111000000000000000000000000000000111111111111111110000000000000000000000000000000000000000000000000111111111100000000000000000000000000000000000000000000000000000000000000000000000000000000000000000000000000000000000000000000000000000000000000000000000000000000000000000000000000000000000000000000000000000000000000000000000000000000000000000000000000000000000000000000000000000000000000000000000000000000000000000000000000000000000000000000000000000000000000000000000000000000000000000000000000000000000000000000000000000000000000000000000000000000000000000000000000000000000000000000000000000000000000000000000000000000000000000000000000000000000000000000000000000000000000000000000000000000000000000000000000000000000000000000000000000000000000000000000000111111111111010000000111111000000000000000000000000000000000000000000000000000000000000000000000000000000000000000000000000000000000000000000000000000000000000000000000000000000000001111111111111111111111111111
>WDR36
111111111111100000000000000000000000000000000000000000000000000000000000000000000000000000000000000000000000000000000000000000000000000000000000000000000000000000000000000000000000000000000000000000000000000000000000000000000000000000000000000000000000000000000000000000000000000000000000000000000000000000000000000000000000000000000000000000000000000000000000000000000000000000000000000000000000000000000000000000000000000000000000000000000000000000000000000000000000000000000000000000000000000000000000000000000000000000000000000000000000000000000000000000000000000000000000000000000000000000000000000000000000000000000000000000000000000000000000000000000000000000000000000000000000000000000000000000000000000000000000000000000000000000000000000000000000000000000000000111111111111111110000000001111111111111111111111111111111111111111100000000000000000000000000000000000000000000000000000000000000000000000000000000000000000100000000000000000000000
>C7orf41
11111100000000000000000000000000000000000000000000000000000000000000000000000000000000000000000000000000000001111111111111111111111
>ASPRV1
1111111111111111111111111111111111111111111111111000000000000000000000000000001111111111111111111111000000000000000000000000000000000000000000000000000000000000000000000000000000000000000000000000000000000000000000000000000000000000000000000000000000000000000000000000000000000000000000000000000000000000000000000000000000111111111111111111111
>PLAC4
111101100000000000000000000000000000001111111111111110000000000000011111111111110000000000000000000000000000000000001011111111100000000001111111111111
>ZNF555
0000000000000000000000000000000000000000000000000001111111111111111111111111111111111111111111111111111111111111111111111111111111111111111111111100011111111111111111111100000000000000000000000000000000000000000000000000000000000000000000000000000000000000000000000000000000000000000000000000000000000000000000000000000000000000000000000000000000000000000000000000000000000000000000000000000000000000000000000000000000000000000000000000000000000000000000000000000000000000000000000000000000000000000000000000000000000000000000000000000000000000000000000000000000000000000000000000000000000000000000000000000000000000000000000000
>FAM133B
1111110100000011111111111111111111111111111111111111111111111111111111111111111111111111111111111111111111111111111111111111111111111111111111111111111111111111111111111111111111111111111111111111111111111111111111111111111111111111111111111111111
>ANKS1B
000000000000000000000000000000000000000000000000000000000000000000000000000000000000000000000000000000000000000000000000000000000000000000000000000000000000000000000000000000000000000000000000000000000000000000000000000000000000000000000000000000000000000000000000000000000000000000000000000000000000000000000000000000000000000000000000000000000000000000001111111111111111111111111111111111111111111111111111111111111111111111111111111111111111111111111111111111111111111111111111111111111111111111111111111111111111111111111111111111111111111111111111111111111111111111111111111111111111111111111111111111111111111111111111111111111111111111111111111111111111111111111111111111111111111111111111111111111111111111111111111111111111111111111111111111111111111111111111111111111111111111111111111111111111111111000000000000000000000000000000000000000000000000000000000000000000000000000000000000000000000000000000000000000000000000000000000000001111111111111111111111111111111111111111111111111111111111111111111111111111111111111111111111111111111000000000000000000000000000000000000000111111111111111110000000000000000000000000000000000000000000000000000000000000000000000000000000000000011111111111111111111111111111111111111111111111111111111111
>TAB3
1111111111100000000000000000000000000000000000000000011111111111111111111111111111111111111111111111111111111111111111111111111111111111111111111111111111111111111111111111111111111111111111111111111111111111111111111111111111111111111111111111111111111111111111111111111111111111111111111111111111111111111111111111111111111111111111111111111111111111111111111111111111111111111111111111111111111111111111111111111111111111111111111111111111111111111111111111111111111111111111111111111111111111111111111111111111111111111111111111111111111111111111110011111111111111111111111100000000000000000000000000000000000000000011111111111111111111111000000000000000011111111111111111111111000000000000000000000000001111
>CATSPERD
100000000000000000000000000000000000000000000000000000000000000000000000000000000000000000000000000000000000000000000000000000000000000000000000000000000000000000000000000000000000000000000000000000000000000000000000000000000000000000000000000000000000000000000000000000000000000000000000000000000000000000000000000000000000000000000000000000000000000000000000000000000000000000000000000000000000000000000000000000000000000000000000000000000000000000000000000000000000000000000000000000000000000000000000000000000000000000000000000000000000000000000111111111100000000000000000000000000000000000000000000000000000000000000000000000000000000000000000000000000000000000000000000000000000000000000000000000000000000000000000000000000000000000000000000000000000000000000000000011111111111111111111111111
>D2HGDH
11111111100000000000000000000011111111111111111111111111111111110000000000000000000000000000000000000000000000000000000000000000000000000000000000000000000000000000000000000000000000000000000000000000000000000000000000000000000000000000000000000000000000000000000000000000000000000000000000000000000000000000000000000000000000000000000000000000000000000000000000000000000000000000000000000000000000000000000000000000000000000000000000000000000000000000000000000000000000000000000000000000000000000000000000000000000000011
>N6AMT2
1111111111100000000000111111111111111111100000000000000000000000000000000000000000000000000000000000000000000000000000000000000000000000000000000000000000000000000000000000000000000000000000000000000000000000000000
>YWHAZ
11100000000000000000000000000000000000000000000000000000000000111111111111111100000000000000000000000000000000000000000000000000000000000000000000000000000000000000000000000000000000000000000000000000000000000000000000000000000111111111111111111
>MAP4K4
1111111111111111000000000000000000000000000000000000000000001110000000000000000000000000000000000000000000000000000000000000000000000000000000000000000000000000000000000000000000000000000000000000000000000000000000000000000000000000000000000000000000000000000000000000000000000000000000000000000000000011111111111111111111111111111111111111111111111111111111111111111111111111111111111111111111111111111111111111111111111111111111111111111111111111111111111111111111111111111111111111111111111111111111111111111111111111111111111111111111111111111111111111111111111111111111111111111111111111111111111111111111111111111111111111111111111111111111111111111111111111111111111111111111111111111111111111111111111111111111111111111111111111111111111111111111111111111111111111111111111111111111111111111111111111111111111111111111111111111111111111111111111111111111111111111111111111111111111111111111111111111111111111111111111111111111111111111111111000000000000000000000000000000000000000000000000000000000000000000000000000000000000000001111001000000000000000000000000000000000000000000000000000000000000000000000000000000000000000000000000000000000000000000000000000000000000000000000000000000000000000000000000000000000000000000000000000000000000000000000000000000000111
>SUN3
111111111111001111111111111111111111111000000000000000000000000000000011111111111111111111111100011111111111111111111111111111111111111111111111111111111111111111111111111100000000000000000000000000000011111000000000000000000000000000000000000000000000000000000000000000000000000000000000000000000000000000000000000000000000000000000000000000000000000011111
>CCDC63
11111111111111111111111111111111111111111111111111111111111111111111111111111111111111111111111111111111111111111111111111111111111111111111111111111111111111110000000111111111111111111111111111111111111111111111111111111111111111111111111111111111111111111111111111111111111111111111111111111111111111111111111111111111111111111111111111111111111111111111111111111111111111111111111111111111111111111111111111111111100001000111111111111000000000000000000000000111111111111111111111110011111111110000010011111111111101000000000001111111111111111111111111111101111
>IFLTD1
1111111111111111111111111111111111110000000000000000000000000000000000000001111111111111111111111111111111111111111111111111111111111111111111111111111111111111111111110000000000000000000000000000000000000000000000000000000000000000000000000000000000000000000000000000000000000000000000000000000000000000000111111111111111111111110000000000000000000000000000000000000000001111111111111111111111111111111111111
>TMTC2
10000000000000000000000000000000000000000000000000000000000000000000000000000000000000000000000000000000000000000000000000000000000000000000000000000000000000000000000000000000000000000000000000000000000000000000000000000000000000000000000000000000000000000000000000000000000000000000000000000000000000000000000000000000000000000000000000000000000000000000000000000000000000000000000000000000000000000000000000000000000000000000000000000000000000000000000000000000000000000000000000000000000000000000000000000000000000000000000000000000000000000000000000000000000000000000000000000000000000000000000000000000000000000000000000000000000000000000000000000000000000000000000000000000000000000000000000000000000000000000000000000000000000000000000000000000000000000000000000000000000000000000000000000000000000000000000000000000001110111111
>AMDHD1
111000010000000000000111111111000000000000000000000000000000000000000000000000000000000000000000000000000000000000000000000000000000000000000000000000000000000000000000000000000000000000000000000000000000000000000000000000000000000000000000000000000000000000000000000000000000000000000000000000000000000000000000000000000000000000000000000000000000000000000000000000000000000000000000000000000000000000000000000000000000000001
>NOP9
111111111111111111111111111111111111111111111111111111111111110000111111111111111000000000000000000000000000000000000000000000000000000000000000000000000000000000111111111100000000000000000000000000000000000000000000000000000000000000000000000000000000000000000000000000000000000000000000000000000000000000000000000000000000000000000000000000000000000000000000000000000000000000000000000000000000000000000000000000000000000000000000000000000000000000000000000000000000000000000000000000000000000000000000000000000000000000000000000000000000000000000000000000000000000000000000000000000000000000000000000000000000111111111111111110011111
>C17orf77
111000000000000001111111100000000000000011111111111111000000000000000000000000000000000000000000000000000000000000000000000000000000000000000000000011111111111111110000000011111111111111111111100000000000000000000000000000000000000000000000111
>C16orf89
110000000000000000000000000000000000000000000000000000000000000000000000000000000000000000011111000000000000000000000000000000000000000000000000000000000000000000000000000000000000000000000000000000000000000000000000000000000000000000000000000000000000000000000000000000000000000000111111111111111111111111111111111111111000000000000011111111111111000000000000000000000000000000000000000000011111111111
>IL34
10000000000000000000000000000000000000000000000000000000000000000000000000000000000000000000000000000000000000000000000000000000000000000000000000000000000000000000000000000000000000000000000001111111111111000000011111111111111111111110011011
>ZSCAN29
111111111111111111110000000000000000000000000000000000000000000000000000000000111111111100000001111111111111111111111111111111111111111111111111111111111111111111111111111111111111111111111111111111111111111111111111111111111111111111111111111110000000000001111111111111111111111111100000000000001111111111111111111111000000000001111111111111111111111111111111111111111111111111111111111111111111111111111111111100011111111111111111111111111111111100000000000000000000000000000000000000011111111111111111111111111111111111111111111111111111111111111111111111111111111111111111111111111111111111110000000000000000000000000000000000000000000000000000000000000000000000000000000000000000000000000000000000000000000000000000000000000000000000000000000000000000000000000000000000000000000000000000000000000000000000000000000000000000000000000000000000000001
>FAM81A
11111101111000000000000000000000000000000000000000000000000111111111111111111000000000000000001111111111111111111110000000011111111111111111111111111111111111111111111110001111111111111111111111111111111111111110000000000000111111111111111111111111111111111111111111111111111111111111111111111111111111111111111111111111111111111111111111111111111111111111111111111111
>LRFN5
00000000000000000000000000000000000000000000000000000000000000000000000000000000000000000000000000000000000000000000000000000000000000000000000000000000000000000000000000000000000000000000000000000000000000000000000000000000000000000000000000000000000000000000000000000000000000000000000111111111000000000000000000000000000011111111111000000000000000000000000000000000000000000000001111111111111111111111111111111110000000000000000000000000000000000000000000000000000000000000000000000000000000000000000000000011111111111111000000000000000000000000000011111111111111111111111111111111111111111111111111111111111111111111111111111111111111111111111111111111111111111111111111111111111111111111111100000000000000000000000
>CEP128
11111111111111111111111111111111111111111111111111111111111111111111111111111111111111111111111111111111111111111111111111111111111111111111111111111111111111111111111111111111111111111111111111111111111111111111111111111111111111111111111111111111111111111111111111111111111111111111111111111111111111111111111111111111111111111111111111111111111111111111111111111111111111111111111111111111111111111111111111111111111111111111111111111111111111111111111111111111111111111111111111111111111111111111111111111111111111111111111111111111111111111111111111111111111111111111111111111111111111111111111111111111111111111111111111111111111111111111111111111111111111111111111111111111111111111111111111111111111111111111111111111111111111111111111111111111111111111111111111111111111111111111111111111111111111111111111111111111111111111111111111111111111111111111111111111111111111111111111111111111111111111111111111111111111111111111111111111111111111111111111111111111111111111111111111111111111111111111111111111111111111111111111111111111111111111111111111111111111111111111111111111111111111
>FAM161B
11111111111000000000000000111111110000000000000000000000000000000111111111111111111111111111111111110000000000001111111111111111110000000000000000000111111111111111111110001101111111101101011111111111111111111111111111111111111111111111111111111111111111111111111111111111111111111110000000000111111111111111111111111111111111111111111111111111111111111111111111111111111111111111111111111111111111111111111111111111111111111111111111111111111111111111111111111111111111111111111111111111111111111111111111111111111111111111111111111111111111111111111111111111111111111111111111111111111111111111111111111111111111111111111111111111111111111111111111111111111111111111111111111111111111111111111111111111110001
>PTGR2
110000000000000000000000000000000000000000000000000000000000000000000000000000000000000000000000000000000000000000000000000000000000000000000000000000000000000000000000000000000000000000000000000000000000000000000000000000000000000000000000000000000000000000000000000000000000000000000000000000000000000000000000000000000000000000000000000000000000111
>RDH12
0000000000000000000000000000000000000000000000000000000000000000000000000000000000000000000000000000000000000000000000000000000000000000000000000000000000000000000000000000000000000000000000000000000000000000000000000000000000000000000000000000000000000000000000000000000000000000000000000000010000000000000000000001
>RAD9B
111110000000000000000000000000000000000000000000000000000000000000000000000000000000000000000000000000000000000000000000000000000000000000000000000000000000000000000000000000000000000000000000111111111111100000000000000000000000000000000000000000000000000000000000000000000001111111111111111111111111111111111111111111111111111111111111111111111111111111111111111111111111111111000011111111111111111111111111111110000000000000000
>BEST3
00000000000000000000000000000000000000000000000000000000000000000000000000000000000000000000000000000000000000000000000000000000000000000000000000000000000000000000000000000000000000000000000000000000000000000000000000000000000000000000000000000000000000000000000000000000000000000000000000000000000000000000000000000000000000000000000000000000011111111111111111111111111111111111111111111111111111111111111111111111111111111111111111111111111111111111111111111111111111111111111111111111111111111111111111111111111111111111111111111111111111111111111111111111111111111111111111111111111111111111111111111111111111111111111111111111111110000000000000000000111111111111
>C12orf66
1111100000000000000000000000000011111111111111111100000000000000000000000000000000000000000000000000000000010000000000000000000000000000000000000000000000000000000000000000000000000000000000000000000000000000000000000000000000000111111111111111111111100000000000000000000000000000011101100000000000000000000000000000000000000000000000000000000000000000000000000000000000000000000000000000000000000000000000000000000000000000000000000001110011111
>DDX11
1111110100000000000000000000000000000000000000000000000000000000000111111111111111111111111111111111111111000000000000011111111111111111111111111111111111111111111111111111000000111111111111111111111111111111111111111100000000000000000000000000000000000000000000000000000000000000000000000000000000000000000000000000000000000000000000000000000000000000000000000000000000000000000000000000000000000000000000000000000000000000000000110110000000000000000000000000000000000000000000000000000000000000000000000000000000000000000000000000000000000000000000000000000000000000000000000000000000000000000000000000000000000000000000000000000000000000000000000000000000000000000000000000000000000000000000000000000000000000000000000000000000000001111111111111111000000011111000000000000000000000000000000000000000000000000000000000000000000000000000000000000000000000000000000000000000000000000000000000000000000000000000000000000000000000000000000000000000000000001111111111111111
>ZNF664
000000000000000000000000000000000000000000000000000000000000000000000000000000000000000000000000000000000000000000000000000000000000000000000000000000000000000000000000000000000000000000000000000000000000000000000000000000000000000000000000000000000000000000001
>NDOR1
110000000000000000000000000000000000000000000000000000000000000000000000000000000000000000000000000000000000000000000000000000000000000000000000000000000000000000000000000000000000000000111111111100000000000000000000000000000000000000000000000000000000000000000000000000000000000001100000000000000000000000000000000000000000000000000000000000000000000000000000000000000000000000000000000111101000000000000000000000000000000000000000000000000000000000000000000000000000000000000000000000000000000000000000000000000000000000000000000000000000000000000000000000000000000000000000000000000000000000000000000000
>SFTPA1
11111111000000000000000000000011111111111111111111111111111111111111111111111111111111111111111111111100000000000000000000000000111111111111100000000000111100111000000000000000000000000000000000000000000000000000000000000000000000000000000000000000000000000000000
>STON1-GTF2A1L
111111010000001111111111111111111000000000011111111111111111111111000001111111111111111111111111111111111111111111111111111111111111111111111111111111111111111111111111110000000000000000011111111111111111111111111111111111100000000000011111111111111111000000000000000000000000000000000000000000000000000000000000000000000000000000000000000000000000000000000000000000000000000000000000000000000111111111111111100000000000000000000000000000000000000000000000000000011111111111111110000000000000000000000000000000000000000000000000000000000000000000000000011111111000000000000000000000000011111111000000000000000000000000000000000000000000000111111111111111111111111111111100000000000000000000000000000000000000000000000000000000000000000000000000000000000111111111111111111111111111111111111111111111111111111111111111111100000000000000000000000111111111111111111111111111111111111111111111111111111111111111111111111111111111111111111111111111111111111111111111111111111111111111111111111111111111111111111111111111111111111111111111111111111111111111111111111111111111111111111111111111111111111111111111111111111111111111111111111100000000000000000000000000000000000000000000001111
>YPEL3
1110000000000000000000000000000000000000000000000000000000000000000000000000000000000000000000000000000000000000000000000000000000000110000000000000000000011
>KIAA0319
1111000000000000001111111111111111000000000000000000000000000000000000000000000001111111111111111000000000000000000000000000000000000000000000000000000000000000000000000000000000000000000000000000000000000000000000000000000000000000000000000000000000000000000000000000000000000000000000000000000000000000000000000000000000000000000000000000000000000000000000000000000000000000000000000000000000000000000000000000000000000000000000000000000000000000000000000000000000000000000000000000000000000000000000000000000000000000000000000000000000000000000000000000000000000000000000000000000000000000000000000000000000000000000000000000000000000000000000000000000000000000000000000000000000000000000000000000000000000000000000000000000000000000000000000000000000000000000000000000000000000000000000000000000000000000000000000000000000000000000000000000000000000000000000000000000000000000001101111111000000000000000000000000000000000000000000000000000000000000000000000000000000000000000111111111111111111111001111111111111111111111111111111111111111111111111111111111111111111111
>THEMIS2
1100000000000000000000000000000000000000000000000000000000000000000000000000000000000000000000000001111100000000000000000000000000000000000000000000000000000000000000000000000000000000000000000000000000000000000000000000000000000000000000000000000000000000000000000000000000000000000000000000000001111111111111110000000000000000000000000000000000000000000000000000000000000000000000000000000000000011111111111111100000000000000000000000000000000000000000000000000000000000000000000000000000000000000000000000000000000000000000000000000000000111111111111111111111111111111111111111111111111111111111111111111111111111111111111111110000000000011
>PLXNB1
11111100000000000000000000000000000000000000000000000000000000000000000000011100111111111100000000000000000000000000000000000000011111111111111111110000000000000000000000000000000011111111111111110000000000000000000000000000000000000000000000000000000000000000000000000000000000000000000000000000000001111111111110000000000000000000000000000000000000111111111111111111110000000000000000000000000000000000000000000000000000000000000000000000000000000000011111100000000000000000000000000000000000000000000001111111111111111111111111111111111111111111110000000000000000000000000000000000000000000000000000000000000000000000000000000000000000000000000000000000001111111111111111111111111111111111111111111111111111111111111111111111111111111111111111111111111111111111111111111111111111111111111111111111111111111111111111111111111111111111111111111111111111111111111111111111111111000000000000000001111111111111111111111111000000000000000000000000000000000000000000000000000000000000000000000000000000000000000000000000000000000000000000000000000000000000000000000000000000000000000000000000000000000000000000000000000000000000000000011111111111111111111110000000000000000010000000000000000000000000000000000000000000000000000000000000000000000000000000000000000000000000000000000000000000000000000000000000000000000000000000000000000000000000000000000000000000000000000000000000000000000000000000000000000000000000000000000000000000000000000000001111111111100000000000000000000000000000000000000000000000000000000001111111111111111000000000000000000000000000000000000000000000000000000000000001111100000000000000000000000000000111110000000000000000000000000000000000000000000000000000000000000000000000000000000000000000000000000000000000000000000000000000000000000000000000000000000000000000000000000000000000000000000000000000000000000000000000000000001111111111111111111111111000000000001111111111111111111111111111000000000000000000000000000000000000000000000000000000000000000000000000000000000000000000000000000000000111111111111110000000000000000000000011111111111110011111111000000000000000000000001111111111111110000000000000001
>VCL
111100000000000000000011111111111111111111111100000000000000000000000000000111111111111111111111111111111111111110000000000000000000000000000011111111111111111110000000001111111111111111111111111111111111111111111111111111111111111110000000000000000111111111111111111110000000001111111111111111111111000001111111111111111111111111111111111111111111111111111000000000111111111111111111111111111111111111111111111111111111111111111111111111111111111111111111111111111111111111111111111111111111111111111111111111111111111111111111111111111111111111111111111111111111111111111111111111111111111110000000000000011111111111111111111111111111111111111111111111111111111111111000000011111111111111111100000000000000000000000000001111111111111111111111111111111111111000000001111111111111111111111111111111111111111111111111100000000000000011111111111111111111111111111111111111111111111111111111111111111111111111111111111111111111111111111111111111111111111111111111111111111111111111111111111111000000000000111111100000000000000011111111110100100000000000000000000000000000000111111111111111111000000000000000000000000000000000000000000111
>BAP1
110000000000000000000000000000000000000000000000000000000011111111111111110000000000000000000000000000000000000000000000000000000000000000000000111111111111111111110000000000000000000000000000000000000000000000000000000000000000000000000000000000000000001111111111111111111111111111111111100000000111111111111111111111111111111111111111111111111111111111111111111111111111111111111111111111111111111111111111111111111111111111111111111111111111111111111111111111111111111111111111111111111111111111111111111111111111111111111111111111111111111111111111111111111111111111111111111111111111111111111111111111111111111111111111111111111000000000000000000111111111111100000000000000000000000000000111111111111111111111111111111111111
>QSER1
1111111111111111111111111111111111111111111111111111111111111111111111111111111111111111111111111111111111111111111111111111111111111111111111111111111111111111111111111111111111111111111111111111111111111111111111111111111111111111111111111111111111111111111111111111111111111111111111111111111111111111111111111111111111111111111111111111111111111111111111111111111111111111111111111111111111111111111111111111111111111111111111111111111111111111111111111111111111111111111111111111111111111111111111111111111111111111111111111111111111111111111111111111111111111111111111111111111111111111111111111111111111111111111111111111111111111111111111111111111111111111111111111111111111111111111111111111111111111111111111111111111111111111111111111111111111111111111111111111111111111111111111111111111111111111111111111111111111111000000000000000000000000000000000011111111111111111111111111111111100000000000001111111111111111111111111111111111111111111111111111111111111111111111111111111111111111111111111111111111111111111111111111111111111111111111111111111111111111111111111111111111111111111111111111111111111111111111111111111111111111111111110000001111111111111111111111111111111111111111111111111111111111111111111111111111111111111111111111111111111111111111111111111111111111111111111111111111111111111111111111111111111111111111111111111111111111111111111111111111111111111111111111111111111111111100000000000000000000000000000000011111111111111111111111111111111111111111111111111111111111111111111111111111111111111111111110000000000000000000000000000000000000000000000000000000000000000000000000000000000111111111100000000000000111111111111110000000000000000000000000000000001111111111111100000000000000000000000000000011
>CASC1
11111111111111111111111111111111111111111111111111111111111111111111111111111111111111111111111111111111111111111111111111000011111111111111100000000000000000111111111111111000000000000000000000001011111111111100000000001111111111111111111110000000000000000000000000000001111111111111111111111111111111111111111111111111111111111111111111111111111111111110000000000000000000000000000000000000000000000000000000000000000000001111111111111100000000000000000000000000000000000000000000000000000000000000000000000000000000000000000000000000000000000000000000000000000000000000000000000000000000000000000000000000000000000000000000000000000000000000000000000000000111111111100000000000000000011111111111110000000000000000000001
>MYSM1
111110011000000111111111111111000000000000000000000000000000000000000000000000111111111111111111111111111111111111111111111100000000000000000000000000000000000000001111111111111111111111111111111111111111111111111111111111111111111111111111111111111111111111111111111111111111111111111111111111111111111111111111111111111111111111111111111111111111111111111111111111111111111000000000000000001111111111110000000000000000000000000000000000000000000000000000000000000011111111111111111111111111111111111111111100000011111111111111111111111111111111111101000000000000000000000000000000000000000000000000000000000000000000000000000000000000000000000000000000000000000000000000000000000000000000000000000000000000001111111111111111111100000000000000000000000011111111110100000000000000000000000000000000000000000000011001000000000000
>P2RX4
11111100000000000000000000000000000000000000000000000000000000000000000000000000000000000000000000000000000000000000000000000000111111111111111111111111111111000000000000000000000000000000000000000000000000000000000000000000000000000000000000000000000000000000000000000000000000000000000000000000000000000000000000000000000000000000000000000000000000000000000000000000000000000000000000001111111111111111
>DTNA
11111111111000000000000000000000000000000000000000000000000000000000001101000000000000000000000000000000000000000000000000000000000000000000000000000000000000000000000000000000000000000000011111111111110000000000000000000000000000000000000000000000000000000000000000000000000001111000000000000000000011111111111111111100000000111111111111111111111111111111111111111111111111111111111111111111111111111111111111111111111111111111111111111111111111111111111111111111111111111111111111111111111111111111111111111111111111111111111111111111111111111111111111111111111111111111111111111111111111111111111111111111111111111111000000000001111111111111111111111111111111111111111111111111111111111111111111111111111111111111111001111111111111111111111
>TPMT
11111111110000000000000000000000000000000000000000000000000000000000000000000000000000000000000000000000000000000000000000000000000000000000000000000000000000000000000000000000000000000000000000000000000000000000000000000000000000000000000000000
>POLR2B
1111111111111111111110000000000000000000000000000000000000000000000000000000000000000000000000000000000000000000000000000000000000000000000000000000000000000000000000000000000000000000000000000000000000000000000000000000000000000000000000000000000000000000000000000000000000000000000000000000000000000000000000000000000000000000000000000000000000000000000000000000000000000000000000000000000000000000000000000000000000011111111111100000000000000000000000000000000000000000000000000000000000000000000000000000000000000000000000000000000000000000000000000000000000000000000000000000000000000000000000000000000000000000000000000000000000000000000000000000000000000000000000000000000000000000000000000000000000000000000000000000000000000000000000000000000000000000000000000000000000000000000000000000000000000000000000000011111111111111111111110000000000000000000000000000000001111111111111111110000000000000000000000000000000000000000000000000000000000000000000000000000000000000000000000000000000000000000000000000000000000000000000000000000000000000000000000000000000000000000111110000000000000000000000000000000000000000000000000000000000000000000000000000000000000000000000
>FLNB
11111111111111100000000000000000000000000000000000000000000000001101111110000000000000000000000000000000000000000000000000011111111111111111111110000000000000000000000000000000000000000000000000000000000000000000000000000000000000000000000000001111111111111100000000011100000000000000000000000000000000000000000000000000000000000000000000000000000000000011111111111111110000000000000000000000000000000000000000000000000000000000000000000000000000000000001111111111100000000000000000000000000000000000000000000000000000000000000000000000000000000000000000000000000000000000000000000000000000000000000000000000000000000000000000000000000000000000000000000000000000000000000000000000000000000000000000000000000000000000000000000000000000000000000000000000000000000000000000000000000000000000000000000000000000000000000000000000000000000000000000000000000000000000000000000000000000000000000000000000000000000000000000000000000000000000000000000000000111111111100000000000000000000000000000000000000000000000000000000000000000000000000000000000000000000000000000000000000000000000000000000000000000000000000000000000000000000000000000000000000000000000000000000000000000000000000000000000000000000000000000000000000000000000000000000000000000000000000000000000000000000000000000000000000000000000000000000000000000000000000000000000000000000000000000000000000000000000000000000000000000000000000000000000000000000000000000000000000000000000000000000000000000000000000000000000000000000000000000000000000000000000000000000000000000000000000000000000000000000000000000000000000000000000000000000000000000000000000000000000000000000000000000000000000000000000000000000000000000000000000000000000000000000000000000000000000000000000000000000000000000000001111111111111111111111111100000000000000000000000000000000000000000000000000000000000000000000000000000000000000000000000000000000000000000000000000000000000000000000000000000000000000000000000000000000000000000000000000000000000000000000000000000000000000000000000000000000000000000000000000000000000000000000000000000000000000000000000000000000000000000000000000000000000000011111111111111110000000000000000000000000000000000000000000000000000000000000000000000000000000000000000000000000000000000000000000000000000000000000000000000000000000000000000000000000000000011111111111111110000000000000000000000000000000000000000000000000000000000000000000000000000000000000000000000000000000000000000000000000000000000000000000000000000000000000000000000000000000000000000000000000111111111111111111100011110111000000000000000000000000000000000000000000000000000000000000000000000000000000
>ETV4
1111110100000000111111111111111111111110011100000000000000000000000000000000000000000000000111111111111111111111111111111111111111111111111111111111111111111111111111111111111111111111111111111111111111111111111111111111111111000000111111111111111111111111111111111111111111111111111111111111111111111111111111111111111111111111111111111111110000000000000000000000000000000000000000000000000000000000000000000000000000000000000000001111111111111111111111111111111111111111111111111111
>CELSR2
1111111111100000000000000000000000000011111111111000000000000000000000000000000000000000000000000000000000000000000000000000000000000000000000000000000111111111111111000000000000000000000000000000000000000000000000011111111111111100000000000000000000000000000000000000000000000000000000000000000000000000000000000000000000000000000000000000000000000000000000000000000000000000000000000000000000000000000000000000000000000000000000000000000000000000000000000000000000000000000000000000000000000000000000000000000000000000000000000000000000000000000000000000000000000000000000000000000000000000000000000000000000000000000000000000000000000000000000000000000000000000000000000000000000000000000000000000000000000000000000000000000000000000000000000000000000000000000000000000000000000000000000000000000000000000000000000000000000000000000000000000000000000000000000000000000000000000000000000000000000000000000000000000000000000000000000000000000000000000000000000000000000000000000000000000000000000000000000000000000000000000000000011111111000000000000000000000000000000000000000000000000000000000000000000000000000000000000000000000000000000000000000000000000000000000000000000000000000000000000010000000000000000000000000000000000000000000000000000000000000000000000000000000000000000000000000000011110000000000000000000000000000000000000000000000000000000000000000111100000000000000000000000000000000000000000000000000000000000000000001111111110000000000000000000000011111111000000000000000000000000110011100000000000000000000000000000000000000000000000000000000000000000000000000000000000000000000000000000000000000000000000000000000000000000000000000000000000000000000000000000000000000000000000000000000000000000000011111111111000000000000000000000000000000000000000000011111111111111000000000000000000000000000000000000000000000000000000000000000000000000000000000000000000000000000000000000000000000011111111100000000000000000000000000000000000011111111100000000000000000000000000000000000000000000000000000000000000000000000000000000000011110001000001000000000000000000000000000000011111111000000000000000000000011111111111111000000000000000000000000000000000000000000000000000000000000000000000000001111111111111111111111111111111111000000000000000000000011111111111000000000000111111111000000000000000000000000000000000000000000000000000000000000000000000000000000000000000000000000000000000000000000000000000000000000000000000000000000000000000000000000000000000000000000000000000000000000000000000000000000000000000000000000000000011111111111111110000000000000000000000000000000000000000000000000000000000000000011111111111111111111111111111111111111111111111111111111111111111111111111111111111111111111111111111111111111111111111111111111111111111111111111111111111111111111100111111111111111111111111111111111111111111111111111111111111111111111111111111111111111111111111111111111100011111111111100000000000
>DOCK9
111111111111111111111111111111111111111111111110000000000000000000000000000000000000000000000000000000000000000000000000000000000000011111111111111111111111111111111111111000000000000000000000000000000000000000000000000000100000000000000000000000000000000000000000000000000000000011111111111111111111111111111111111111111111111111111111111111111111111111111111111000000000000000000001000000000000000000000000000000000000000000000001111111111111111111111110000000000000000000000000000000000001111111111111111111111110000000000000000000111111111111100000000000000001111111111111111000000000000000000000000000000000000000000000000000000000000000000000000001111000000000000000000000000000000000100000000000000000000000000000000000000000001111111111111111111000000000000000000000000000000001111111111111111100000000000000000000000000000000001111111111111100000000000000000000000000000000000000000000000000000000000000000000000000000000000000000000000111111110000000000000000000000000100111111000000000000000000000000000100000000000000000000000000000000000000000000000000000000000000000000000000111111110000000000000000000000000000000000000000000000000000000000000000000000000000000000000000001111111111111111111111111111111100000000000000011111111111110011011
>RNF103
0000000000000000000000000000000000000000000000000000000000000000000000000000000000011111111111111111110000000000000000000000000000000000000000000000000000000000000000000000000011111111111111000000000000000000000000000000000000000000000000000000000000000000000000000000000000000000000000000000000000000000000000000000000000000000000000000000000000000000000000000000000000000000000000000000000000000000000000000000000000000000000000000011111111111111111000000000000000000000000000000000000000000000000000000000000000011111111111111111111111111111111111111111111111111111111111111111111111111111111111111111111111111100000000000000000000000000000000000000000000000001111111111111111111111
>SPG7
000000000001111111111000000000000111100000000000000000000000000000000000000000000000000000000000001111111111111111111111111111111111111111000000000000000000000000000000000000000000000000000000000000001111100000000000000000000000000000000000000000000000000000000000000000011111111111111111111111111111111110000000000000000000000000000000000000000000000000000000000000000000000000000000000000000000000000000000000001111111111111111110000000000000000000000000000000000000000000000000000000000000000000000000000000000000000000000000000000000000000000000000111111111111111111000000000000000000000000000000000000000000000000000000000000000000000000000000000000000000000000000000000000001111111111000000000000000000000000000000000000000000000000000000000000111111111111111111111111111111111111111111111
>SPI1
1111111111111111111111111111111111111111111111111111111111111111111111111111111111111111111111111111111111111111111111111111111111111111111111111111111111111111111111111111100000000000000000000000000000000000000000000000000000000000000000000000000000000000000011111111111
>RUNX3
111110010000000000000000111111111111111111111111111111111111111111111010100000000000000000000000000000000000000000000000000000000000000000000000000000000000000000000000000000000000000000001111111111111111111111111111111111111111111111111111111111111111111111111111111111111111111111111111111111111111111111111111111111000011111111111111111111000000000000011111111111111111111100011111100000000001111111111111111111111111111100001
>RUNX2
11110001000000000000000111111111111111111111111111111111111111111111111111111111111111111111111111111000000000000000000000000000000000000000000000000000000000000000000000000000000000000000000000000000000000000000000000000111111111111111111111111111111111111111111111111111111111111111111111111111111111111111111111111111111111111111111111111111111111111111111111111111111111111111111111111111111111111111111111111111111111111111111111111111111111111111111111111111111111111111111111111111111111111111111111111111111100001
>CASP5
111100000000000000011111111110000000000000000000000000000000111111111111111111111100000000000000000000000000000001111111000000000000000000000001111111111111111111111111111111111111111111111111111111111000000000000000000000000000000000000000000000000000000000000000000000000000000000000000000000000000000000000000000000000000000000000111111111111111111111111111111100000000000000000000000000000000000000000000000000000000000001000000000000000000001
>CASP3
1111111111111111111111111111111111110000000000000000000000000000000000000000000000000000000000000000000000000000000000000000000000000000000000000000000000000000000000000001111111111111110000000000000000000000000000000000000000000000000000000000000011111110000000000000000000000
>UAP1
1111000100000000000000000000000000000000000000000000001111111111111111101111011111110000000000000000000000000000000000000000000000000000000000000000000000000000000000000000000000000000000000000000000000000000000000000000000000000000000000000000000000000000000000000000000000000000000000000000000000000000000000011111100000000000000000000000000000000000000000000000000000000000000000000000000000000000000000000000000000000000000000000000000000000000000000000000000000000000000000000000000000000000000000001
>SP4
1111111111111111111111111111111111111111111111110000000011111111111111111111111111111111111111111111111111111111111111111111111111111111111111111111111111111111100000000000000001111111111111111111111111111111111111111111111111111111111111111111111100000000000000000000000111111111111111111111111111111111111111111111111111111111111111111111111111111111111111111111111111111111111111111111111111111111111111111111111111111111111111111111111111111111111111111111111111111111111111111111111111111111111111111111111111111111111111111111111111100000000000000000000010111111111110001111111111101000000000000000000000000000000000000000000000000000000000000000000000000000000000000000000000000000000000000000000000000000000000000000000000000000000000000000000000000000000000000000000000000111
>WASF1
1110000000000000000000000000000000000000000000000000000000000000000000000000000000000000000000000000000000000000000000000000000000000000000000000000000000000000000011111111111111111111111111111111111111111111111111111111111111111111111111111111111111111111111111111111111111111111111111111111111111111111111111111111111111111111111111111111111111111111111111111111111111111111111111111111111111111111111111111111111111111111111111111111111111111111111111111111111111111111111111111111111111111111111111111111111111111111111111111111000001111111111111111110001
>C3AR1
11111111111000000000000000000000000000000000000000000000000000000000000000000000000000000000000000000000000000000000000000000000000000000000000000000000000000000000000000000000000000000000000000000000000000000000000000000000000000000000000000000000000000000000000000000000000000000000000000000000000000000000000000000000000000000000000000000000000000000000000001111111111111111000000000000000000000000000000000000000000000000000000000000000000000000001111111111111111111111111111111
>BYSL
11111111111111111111111111111111111111111111111111111111111111111111111111111111111111111111111111111111111000000000000000000000000000011111111110000001111111111111111111111111111000000000000000000000000000000000000000000000000000000000000000000000000000000000000000000000000000000000000000000000000000000000000000000000000000000000000000000000000000000000000000000000000000000000000000000000000000000000000000000000000001111111111111111
>RBM8A
110100000000000000000000011111111111111111111111111111111111111111111111110000000000000000000000000000000000000000000000000000000000000000000000001111111111111111111111111111
>LGALS3BP
110000000000000000000000000000000000000000000000000000000000000000000000000000000000000000000000000000000000000000000000000000000001111111111000000000000000000000000000000000000000000000000000000000000000000000000000000000000000000000000000000000000000000000000000000000000000000000000000000000000000000000000000000000000000000000000000000000000000000000000000000000000000000000000000000111111111111111100000000000000000000000000000000000000000000000000000000000000000000000000000000000000000000000000000000000000000000000000000000000000000000011111111111111000000000000000000000111111
>DOC2A
1111111111111111111111111111111111111111111111111111111111111111111111111111111111111111111000000000000000000000000000000000000000000000000000000000000000000000000000000000000000000000000000000000000000000000000000000000000000000000000000000000000000000000000000000000000000000000000000000000000000000000000000000000000000000000000000000000000000000000000000000000000000000000000000000000001111111111
>DGKD
11111111111111111111111111111111111111111111111111111111111000000000000000000000000000000000000000000001111111100000000000000000000011100000000000000000000000000000000000000000000000000000000000000000000000000000000011111111111110000000000000000000000000000000000000000000000000000000000000000000001111111111111111110011111111111111111111110000000000111111011100000000000000000000000000000000000000000000000000000000000000000000000000000000000000000000000111111111100000000000000000000000011111111100000000000000000000000000000000000000000000000000000011111111111111111111111111111111111111111111111111111111111111111111111111111111111111111111111111111111111111111111111111111111111111111111111111111111111111100000000000000000000000000000000000000000000000000000000000000000000000000000000000000000000000000000000000000000000000000000000000000000000000000000000000000000000000000000000000000000000000000000000000000000000000000000000000001111111111111111111111111111111111111111111000000000000000000011111111111111111111111111111111000000000000000000001111111111111111111111111111111110000011111111111111111111111111111111111111111111111111110000000000000000000000000000000000000000000000000000000000000111111111
>AGAP1
11111111111110000000000000000000000111111111111111111111111111111111000000000000000000000000000000000000000000000000000000000000000000000000000000000000000000000000000000000000000000000000000000000000000000000000000000000000001111111111111111111111111111111111111111111111111111111111111111111111111111111111111111111111111111111111111111111111100000000111111111110000000000000000000000000000000000000000000000001111111111111111111111111111111111111111111111111111111111111111111111111111111111111111111111111111111111111111111111111111111111111110000000000000000000000000000000000000011111111111111111111111111000000000000000000000000000000000000000000000000000000000000000000000000000000011111111111111111111000000000000000111111111110000000000000000000000000111111000000000000000000000000000000000000000000000000000000000000000000001111111111111111110000
>HSPE1
111111011000000000000000000000101111111101000000000000000000000000000000000000000000000000000000000000
>MAPK9
1111111111110000000000000000000000000000000000000000000000000000000000000000000000000000000000000000000000000000000000000000000000000000000000000000000000000000000000000000000000000000000000000000000000000000000000000000000000000000000000000000000000000000000000000000000000000000000000000000000000000000000000000000000000000000011111111111100000000000000000011111111111111111111111111111111111111111111111111111111111111111
>MAPK11
1111111111110000000000000000000000000000000000000000000000000000000000000000000000000000000000000000000000000000000000000000000000000000000000000000000000000000000000000000000000000000000000000000000000000000000000000000000000000000000000000000000000000000000000000000000000000000000000000000000000000000000000000000000000000000000000000000000011111111111111111111
>MAPK7
111111111111111111111111111111111111111100000000000000000000000000000000000000000000000000000000000000000000000000000000000000000000000000000000000000000000000000000000000000000000000000000000000000000000000000000000000000000000000000000000000000000000000000000000000000000000000000000000000000000000000000000000000000000000000000000000000000000000000000000000000000000000000000000000000111111111111111111111111111111111111111111111111111111111111111111111111111111111111111111111111111111111111111111111111111111111111111111111111111111111111111111111111111111111111111111111111111111111111111111111111111111111111111111111111111111111111111111111111111111111111111111111111111111111111111111111111111111111111111111111111111111110000000000000000000000011111111111111111100000000000000000011111111110000000000001111
>S100A8
111110000000000000000000000000000000000000000000000000000000000000000000000000000001111111111
>SLPI
111100000000000000000011111111111111111111111111111111111111000000000000000000000000000000000000000000000000000000000000000000000011
>B3GALNT1
1100000000000000000000000000000000000000000000000000000000000000000000000000000000000000000000000000000000000000000000000111111111111000000000000000000000000000000000000000000000000000000000000000000000000000000000000000000000000000000000000000000000000000000000000000000000000000000000000000000000000000000000000000000000000000001
>B4GALT2
11101100000000000000001111111111111000000000000000000000000000000000011111111111111111111111111111111111111111111111111111111111111000000000000001111111111111111111100000000000000000000000000000000000000000000000000000000000000000000000000000000000000000000000000000000000000000000000000000000000000000000000000000000000000000000000000000000000110000111001111111010000000000000000000000000000011111111
>CUL4A
111111111111111111111111111111111111111111111111111111110000000000000000000000000000000000000000000000000000000000000011111111111000000000000000000000000000000000000000000000000000000000000000000000000010011111000000000000000000000000000000000000000000000000000000000000000000000000000000000000000000000000000000000000000000000000000000000000000000000000000000000000000000000000000000000000000000000000000000000000011111111111111111000000000000000000000000000000000000000000000000000000000000000000000000000001111111111000000000000000000000000000000000000000000000000000000000000000000000000000000000000000000000000000000000000000000000000000001000000000000000000000001111111111111111111111100000000000000000000000000000000000000000000000000000000000000000000
>MAPK8
1111111111111000000000000000000000000000000000000000000000000000000000000000000000000000000000000000000000000000000000000000000000000000000000000000000000000000000000000000000000000000000000000000000000000000000000000000000000000000000000000000000000000000000000000000000000000000000000000000000000000000000000000000000000000000011111111111110000000000000000001111111111111111111111111111111111111111111111111111111111111001111
>ARRDC1
1110000000000000000000000000000000000000000000000000000000000000000000000000000000000000000000000000000000000000000000000000000000000000000011111111110000000000000000000000000000000000000000000000000000000000000000000001111111111111110000000000000000000000000000000000000000000000000011111111111111111111111111111111111111111111111111111111111111111111111111111111111111111111111111111111111111111111111111111111111111111111111111111
>B3GALT5
1110000000000000000000000000000001111111111111111110000000000000000000000000000000000000000000000000000000000000000000000000000000000000000000000000000000000000000000000000000000000000000000000000000000000000000000000000000000000000000000000000000000000000000000000000000000000000000000000000000000000000000001
>PLCZ1
11000100000000000000000000000000000000000000000000000000000000000000000000000000000000000000000000000000000000000000000000000000000000000000000000000000000000000000000000000000000000000000000000000000000000000000000000000000000000000000000000000000000000000000000000000000000000111111111100000000001111111111111111111111111111111111111111111111111111000000000001111111000000000000000000000000000000000000000000000000000000000000000000000000000000000000000000000000111111111111111000000000000000000000000000000000000000000000000000000000000000000000000000000000000000000000000000000000000000000000000000000000
>ITM2C
100000111111111111111111111111111110111111111111111110000000000000000000000000000000000000000000000000111111111111111000000000000000000000000000000000000000000000000000000000000000000000000000000000000000000000000000000000000000001111111111111110000000000000000000000
>CD109
11000000000000000000000000000000000000000000000000000000000000000000111111111100000000000000000000000000000000000000000000000000000000000000000000000000000000000000000000000000000000000000000000000000000000000000000000000000000000000000000000000000000000000000000000000000000000000000000000000000000000000000000000000000000000000000000000000000000000000000000000000000000000000000000000000000000000000000000000000000000000000000000000000000000000000000000000000000000000000000000000000000000000000000000000000000000000000000000000000000000000000000000000000011111111111111111000000000000000000000000000000000000000000000000000000000000000000000000000000000011111111111111111111111111111111000000000000000000000000000000000000000000000000000000000000000000000000000000000000000000000000000000000001111111111111111000000000000000000000000000000000000000000000000000000000000000000000000000000000000000000000000000000000000000000000000000000000111111111111100000000000000000000000000000000000000000000000000000000000000000000000000000000000000000000000000000000000000000000000000000000000000000000000000000000000000010000000000000000101100000000000000000000000000000000000000000000000000000000000000000000000000000000111111100000000001111110000000000000000000000000000000000000000000000111111111111000000000000000000000000000000000000000000000000000000000000000000000000000000000000000000000000000000000000000000000000000000100000000000000000000000
>TRIM47
10000000000000000000000000000000000001111111111111111000000000010000000000000000000000000000000000000000000000000000000000000000000000000000000000000000000000000001011000000000000000000000000000000000000000000000000000000000000000000000000000000000000000000000000000000000000000000000000000001111111111111111111111111101111111111111111111111111111111110000000000000000000000000000000000000000000000000000000000000000000000000000000000000000000000000000000000000000000000000000000000000000000000000000011111111111100000000000000000000000001000000000000000000000000000000000000000000000000000000000000000000000000000000000000000000000000011
>TRIM8
11111100000000000000000000000000000000000000000000000000000000000000000000000000000000000000000000000000000000000000000000000000000000000000000000000000000000000000000000000000000000000000000000000000000000000000000000000000000000000000000000000000000000000000000000000000000000011111111111111000000000000001111111111111111111111111100000000000000000000000000000000000001111111111111111110000000000000000100000000000000000000000111101110000000000111111111111111000000000000000000000000000000000000001111111111111111111111100011111101100000000001111111
>SAT2
00000000000000000000000000000000000000000000000000000000000000000000000000000000000000000000000000000000000000000000000000000000000000000000000000000000000000000000000011
>SLC26A10
11111100000000000000000000000000000000000000000000000000000000000000000000000000000000000000000000000000000000000000000000000000000000000000000000000000000000000000000000000000000000000000000000000000000000000000000000000000000000000000000000000000000000000000000000000000000000000000000000000000011111111111111110000000000000000000000000000000000000000000000000000000000000000000000000000000000000000000000000000000000000000000000000000000000000000000000000000000000000000000000000000000000000000000000000000000000000000000000000000000000000111111111111111111111
>RAD51
1111111111111111111111100000000000000000000000000000000000111111111111110000000011111111111111111111111111100000000000000000000000000000000000000000000000000000000000000000000000000000000000000000000000000000000000000000000000000000001111111111111100000000000000000000000000000000000000000000000000000000000000000000000000000000000000001111
>MBNL3
111111111111000000000000000000000000000000000000000000000000000000000000000000000000000000000111111111111111111111111111111100000000000000000000000000111111111111111111111111110000000000000000000001111111111110000000000000000000000000111111111111111111111111111111111111111111111100000000000000000000000000000000000000000000000000011111111100000001111111
>TANK
11111110000000000000000001111111111111111111111111100000000000111111111111111111110011100001001111111111111111111111111111111111111111100000000000000000000000000000000000000000000000001111111111111111111111111111111111111111000000000000000000000000000000000000000000000000000000000000000000000000000000001111111110000000000000000000000000000000000111111111111111000000000000000001111111000000000000000000000000000000011111111
>PARS2
1111111000000000000000000000111111111110000000000000000000000000000000000000000000000000000000000000000000000000000000000000000000000000000000000000000000000000000000000000000000000000000000000000000000000000000000000000000000000000000000000000000000000000000000000000000000000000000000000000000000000000000000000000000000000000000000000000000000000000000000000000000000000000000000000000000000000000000000000000000000000000000000000000000000000000000000000000000000000000000
>BMPER
1001011000000000000000000000000000000000000000000000000000000000000000000000000000000000000000000000000000000000000000000000000000000000000000000000000000000000000000000000000000000000000000000000000000000000000000000000000000000000000000000000000000000000000000000000000000000000000000000000000000000000000000000000000000000000000000000000000000000000000000000000000000000000000000000000000000000000000011111111111000000000000000000000000000000000000000000000000000000000000000000000000000000000000000011111111111111110000000000001111111111111111111111111111000000000000000000000000000000000000000000000000000000000000000000000000000000000000000000000000000000000000000000000000000011
>ZFP90
111111111100000000000000000000000000000000000000000000000000000000000011111111111111111111111111111111111111111111111111111111111111111111111111111111111111100000000011111111111111110000000000000000000000000000000000000000000000000000000000000111100000000000000000000000000000000000000000000000000000000000000000000000000000000000000000000000000000000000000000000000000000000000000000000000000000000000000000000000000000000000000000000000000000000000000000000000000000000000000000000000000000000000000000000000000000000000000000000000000000000000000000000000000000000000000000000000000000000000000000000000000000000000000000000000001110
>SHROOM1
111111111111111110000000000000001111111111111111110000000000000000000000000111111111111111111111111111111111111111111111111111111111111111111111111111100111101111111111111111111111111111111111111111111111111111111111111111111111111111111111111111111111111111111100000011111111111111111111111111111111111111111111111111111111111111111111110000111111111111111111111111111111111100000000000000001111111111111111111111111111111111111110000000000000000000000000000000000111111111111111111111111111111111111111111111111111111111111111111111111111111111111111111111111111111111111111111111111111111111111111111111111111111111111111111111111111111111111111111111111111111111111111111111111111111111111111111111111111111111111111111111111111111111111111111111111111111111111111111111111111111111111111111111111111111111111111111111111111111111111111111000000000
>RAVER1
111111111111111111111111111111111111111111111111111111111111111111111111111111000000000000000000000000000000000000000000000000000001111111111110000000000000000000000000000000000000000000000000000000000000000000000000000011111111111111111111000000000000000000000000000000000000000000000000000000000000000000000011111111111111111111111111111111111111111111111111101111111111111111111111111111111111111111111111111111111111111111111111111111111111111111111111111111111111111111111111111111111111111111111111111111111111111111111111111111111111111111111111111111111111111111111111111111111111111111111111111111111111111111111111111111111111111111111111111111111111111111111111111111111111111100000000000000011111111111111111111111111111111111000000000000000000
>PMF1-BGLAP
1111111111111111111111111111111111100000000000000000000000000000000000000000000000000000000000000000000000000001111111111111111100000000000000000000111111111111111111111111111100000011111111111111111111111111111111111111
>MDP1
11000000000000000000000000000000000000000000000000000000000000000000000000000000000000000000000000000000000000000000000000000000000000000000000000000000000000000000000000111111
>ECE2
1111111111111111111000000000000000000000000000000000000000000000000000000000000000000000000000000000000000000000000000000000000000000000000000000000000000000000000000000000000000000000000000000000000000000001111111111000100000000000000000000000000000000000000000000000000000000111111111111100000000000000000000000000000000000000000000000000000000000000000000000000000000000000000000000000000000000000000000000000000000000000000000000000000000000000000000000000000000000000000000000000000000000000000000000000000000000000000000000000111111111111100000000000000000000000000001000000000000000000000000000000000000000000000000000000000000000000000000000000000000000000000000000000000000000000000000000000000000000000000000000000000000000000000000000000000000000000000000000000000000000000000000000000000111111111110000000000000000000000010000000000000000000000000000000000000000000000000
>ZNF837
000011111111111111111111111111111111111111111111111111111111111111000001110111110000000000000000000000000000000000000000000000000000000000000000000000000000111111110000000000000000000000000000000000000000000000000000000000000000000000000000000000000000000000000000000000000000000000000000000000000000000000000000000000000000000000000000000000000000000000000000000000000000000000000000000000000000000000000000000000000000000000000000000000000000000000000000000000000000000000000000000000000000000000000000000000000000000000000011111
>TLCD1
1111100000000000000000000000000000000000000000000000000000000000000000000000000000000000000000000000000000000000000000000000000000000000000000000000000000000000000000000000000000000000000000000000000000000000000000000000000000001111111111111111111
>ZMYND19
11000000000000000000000000000000000000000000000000000000000000000000000000000000000000000000000000000000000111111111111111111000000000000000000000000000000000000000000000000000011111110000000000000000000000000001111111111111111
>LIPT1
1111111100000000111111111111110000000000000000000000000000000000000000000000000000000000000000000000000000000000000000000000000000000000000000000000000000000000000000000000000000000000000000000011111111111111100000000000000000000000000000000000000000000000000000000000000000000000000000000000000000000000000000000000000000000000000000000000000000000000000000000000000000000
>MBD3L1
11111111111111111111111100000000000000001111111111111111111111110000000011111111111111111111100000000000000000001111111111111111111111000000000000000000000000000000000000000000111111111111111111
>CBLB
1111111111111111111111000000000000011110000000000000000000000000000000000000000000000000001111111111000000000000000000000000000000111111100000000000000000000000000000000000000000000000000000000000000000000000000000000000000000000000000000000000000000000000000000000000000000000000000000000000000000000000000000000000000000000000000000000000000000000000000000000000000000000000000000000000000000000000000000000000000000000011111111111111111111111111111111111111111111111111111111111111111111111111111111111111111111111111111111111111111111111111111111111111111111111111111111111111111111111111111111111111111111111111111111111111111111111111111111111111111111111111111111111111111111111111111111111111111111111111111111111111111111111111111111111111111111111111111111111111111111111111111111111111111111111111111111111111111111111111111111111111111111111111111111111111111111111111111111111111111111111111111111111111111111111111111111111111111111000000000000000000000000000000111111
>CRISP1
100000000000000000111111111111111111111000000000000000000000000000000000000000000000000000000000000000000000000000000000000000000000000000000000000000000000000000000000000000000000000000000000000000011111100000000000000000000000000000000000000000000
>CREB3L4
11100000000000000110111000001111111111111111111111111111111111111111111111111111111111111111111111111111111111111111111111111111111111111111111111111111111111111111111111111111111111111111111111111111111111111111111111111111111111111100000000000000000000000000010000000000000001111111111111111111111000000000011111111111111111111111111111111111111111111111111111111111111111111111111111111111111
>BBS9
10000000000000000000000000000000000000000000000000000111111111111100000000000000000000000000000000000000000000111111111100000000000000000000000000000000000000000000000000000000000000000000000000000000000000000000000111111111111111111000000000000000000000000000000000000000000000000000000000000000000000000000000000000000000000000000000000000000000000000000000000000000000000000000000000001111111111111111111111000000000000000000000000000000000000000000000000000000000000000000000000000000000000000000000000000000000000000000000000000000000000000000000000000000000000000000000000000000000000000000000000000000000000000000000000000000000000000000000000000000001111110000000000000000000000000000000000000000000000000000000000000000000000000000000000000000000000000000000000000000000000011111111111111110000000000000000000000000000000000000000000000000111111111111100000000000000001111011111
>IRX5
111110110111111111111111111111111111111111111111111111111111111111111111111111111111111111111111111111111111111111111111111100000000000000000000000000000000000000000000011111111111111111111111111111111111111111111111111111111111111111111111111111111111111111111111111111111111111111111111111111111111111111111111111111111111111111111111111111111111111111111111111111111111111111111111111111111111111110000000000000000000011111111111111111100000000000111111111111111111111111111111111
>CACNA1G
1111111111111111111111111111111111111111111111111110000000000000000000000000000000000000000000000000000000000000000000000000000000000000000000000000000000000000000000000000000000000000000000000000000000000000000000000000000000000000000000000000000000000000000000000000000000000000000000000000000000000000000000000000000000000000000000000000000000000000000000000000000000000000000000000000000000000000000111111111111111111111111111111111100000000000000011111111111111111111111111111111111111111111111111111111111111111111111111111111111111111111111111111111111111111111111111111111111111111111111111111111111111111111111111111111111111111111111111111111111111111111111111111111111111111111111111111111111111111100000000000000000000000000000000000000000000000000000000000000000000000000000000000000000000000000000000000000000000000000000000000000000000000000000000000000000000000000000000000000000000000000000000000000000000000000000000000000000000000000000000000000000000000111111111111111111111111111111111111111111111111111111111111111111111111111111111111111111111111111111111111111111111111111111111111111111111111111111111111111111111111111111111111111111111111111111111111111111111111111111111111111111111111111111111111111111000000000000000000000000000000000000000000000000000000000000000000000000000000000000000000000000000000000000000000000000000000000000000000000000000000000000000000000000000000000000000000000000000000000000000000000000000000000000000000000000000000000000000000000000000000000000000000000000000000000000000000000000000000000000000000000000000000000000000000000000000000000000000000000000000000000000000000000000000000000000000000000000000000000000000000000000000000000000000000000000000000000000000000000000000000000000000000000000000000000000000000000000000000000000000000000000000000000000000000000000000000000000000000000000001111111111111100000000001111111111111111111111111111111111111111111111111111111111111111111111111111111111111111111111111111111111111111111111111111111111111111111111111111111111111111111111111111111111111111111111111111111111111111111111111111111111111111111111111111111111111111111111111111111111111111111111111111111111111111111111111111111111111111111111111111111111111111111111111111111111111111111111111111111111111111111111111111111111111111111111111111111111111111111111111111111111111111111111111111111111111111
>NXN
111111010011001111111111100000000000000000000000000000000000000000000000000000000000000000000000000000000000000000000000000000000000000000000000000000000000000000000000000000000000000000000000000000000000000000000000000000000000000000000000000000000000000000000000000000000000000000000000000000000000000000000000000001000000000000000000000000000000000000000000000000000000000000000000000000000000000000000000000000000000000000000000111
>SEH1L
0000000000000000000000000000000000000000000000000000000000000000000000000000000000000000000000000000000000000000000000000000000000000000000000000000000000000000000000000000000000000000000000000000000000000000000000000000000000000000000000000000000000000000000000000000000000000000000000000000000000000000000000000000000000000000000000000000000000000000000000000000000000000000000000000000000000000000001111111111111111111
>OR7G3
111100000000000000000000000000000000000000000000000000000000000000000000000000000000000000000000000000000000000000000000000000000000000000000000000000000000000000000000000000000000000000000000000000000000000000000000000000000000000000000000000000000000000000011111111111111100000000000000000000000000000000000001
>OR2W3
11110000000000000000000000000000000000000000000000000000000000000000000000000000000000000000000000000000000000000000000000000000000000000000000000000000000000000000000000000000000000000000000000000000000000000000000000000000000000000000000000000000000000000000111111111111110000000000000000000000000000000000011111
>PAFAH1B2
1111111111111111000000000111111111110010000000000000000000000000000000000000000000000000000000000000000000000000000000000000000000000000000000000000000000000000000000000000000000000000000000000000000000000000000000001111111111111
>NCOA7
111111111111111111111111111111111111111111111111111000000000111111111111111100000000000001111111111111111111110000000000000000000000000000000000000000000000011111111111111111111111111111111111111111111111111111111111100000000000000000000000000000000000000000000000000000000000000000000001111111111111111111111111111111111111111111111111111111111111111111111111111111111111111111111111111111111111111111111111111111111111111111111111111111111111111111111111111111111111111111111111111111111111111111111111111111111111111111111111111111111111111111111111111111111111111111111111111111111111111111111111111111111111111111111111111111111111111111111111111111111111011111111111111111111111111111110000000000000000000000000000000000011111111111111111110000000001111111111111111111100000000000000000000000000000000000000000000000000000000000000000000000000000000000000000000000000000000000000000000000000000000000000000000000000000000000000000000000
>CXCR2
111111110000000000000000000000000000000000000000000000000000000000000000000000000000000000000000000000000000000000000000000000000000000000000000000000000000000000000000000000000000000000000000000000000000000000000000000000000000000000011111111111111110000000000000000000000000000000000000000000000000000000000000000000000000000000111111111111111111111111111111
>WWTR1
1111111111111111111111111111111111111111111111111111111111111111111111111111111111111111111111111111111111111111111111111111111000000000000000000000000000000011111111111111111111111111111110000011111111111111111111111111111111111111111111111110000000000011111111111111111111111111111111111111111111111111111111111111111111100000000000000000000000000000000000000000000000000000000000000000000000000000
>ZDHHC8
1111111100000000000000000000000000000000000000000000000000000000000000000000000000000000000000000000000000000000000000000000000000000000000000000000000000000000000000000000000000000000000000000000000000000000000000000000000000000000000000000000000000000000000111111111111111111111111111111111111111111111111111111111111111111111111111111111111111111111111111111111111111111111111111111111111111111111111111111111111111111111111111111111111111111111111111111111111111111111111111111111111111111111111111111111111111111111111111111111111111111111111111111111111111111111111111111111111111111111111111111111111111111111111111111111111111111111111111111111111111111111111111111111111111111111111111111111111111111111111111111111111111111111111111111111111111111111111000000000000111
>ELAVL4
00000000000000000000000001111111111111111111111111111111111111110000000000000000000000000000000000000000000000000000000000000000000011111111111111111110000000000000000000000000000000000000000000000000000000000000000000000001111111111111111111111111000000000000000000000000000000000000111111111111111100000000000000000000000000000000000000000000000000000000000000000000000011111111111
>PHKG1
11111111111111111100000000000000000000000000000000000000111111111111100000000000000000000000000000000000000000000000000000000000000000000000000000000000000000000000000000000000000000000000000000000000000000000000000000000000000000000000000000000000000000000000000000000000000000000000000000000000000000000000000000000000000000101111111000000000000000001111111111111111111111110000000000000000000000011000000000000011111
>BUB1
11111111111000000000000000000000000000000000000000000000000000000000000000000000000000000000000000000000000000000000000000000000000000000000000011111111111111111111111111111111111111111111111111111111111111111111111111111111111111111111000000000000011111111111111111111111111111111111111111111111111111111111111111111111111111111111111111111111111111111111111111111111111111111111111111111111111111111111111111111111111111111111111111111111111111111111111111111111111111111111111111111111111111111111111111111111111111111111111111111111111111111111111111111111111111111111111111111111111111111111111111111111111111111111111111111111111111111111111111111111111111111111111111111111111111111111111111111111111111111111111111111111111111111111111111111111111111111111111111111111111100000000000000000000000000000000000000000000000011000000000000000000000000000000000000000000000000000000000000000000000000000000000000000000000000000000000000000000000000000000000000000000000000000000000000000000000000000000000000000000000000000000000000000000000000000000000000011111111111111111110111111
>BMPR1A
1100000000000000000011111111111111111111111111111111100000000000000000000000000000000000000000000000000000000000000000000000000000000000111111111111111100000000000000000000000000011111111111111111111111111111111111111111111110000000000000000000000000000000000000000000000000000000000000000000000000000000000000000000000000000000000000000000000000000000000000000000000000000000000000000000001111111110000000000000000000000000000000000000000000000000000000000000000000000000000000000000000000000000000000000000000000000000000000000111
>BNIP2
111111111111111111111111111111100000000000000011111111111111111111111111111000000000000011111111111111111111111100111111111111111111111111111111111111111111111111111111111111111111111111111111111111111111111111111111111111111111111111111111111101000000000000000000000000000000000000000000000000000000000000000000000000000000000000000000000000000000000000000000000000000000000000000000000000000000000000000000000000000000111111111111111
>OGFR
11110001111111111111111111111111111111111111111111111111111111111100000000000000000000000000000000000000000000000000000000000000000000000000000000000000000000000000000000000000000000000010100011000000000000000000000000000000000000000000000001111111111000000000000000001111111111111111111111111111111111111111111111111111111111111111111111111111111111111111111111111111111111111111111111111111111111111111111111111111111111111111111111111111111111111111111111111111111111111111111111111111111111111111111111111111111111111111111111111111111111111111111111111111111111111111111111111111111111111111111111111111111111111111111111111111111111111111111111111111111111111111111111111
>NAGK
111111111111111111111111111111111111111111111111000000000000000000000000000000000000000000000000000000000000000000000000000000000000000000000000000000000000000000000000000000000000000000000000000000000000000000000000000000000000000000000000000000000000000000000000000000000000000000000000000000000000000000000000000000000000000000000000000000000000000000000000000000000000000000000000000000
>SNAP91
1111111111000000000000000000000000000000000000000000000000000000000000000000000000000000000000000000000000000011111111000000000000000000000000000111111111111111111100000000000000000000000000000000000000000000000000000000000000000000000000000000000000000000000111111111111111111111111111111111111111111111111111111111111111111111111111111111111111111111111111111111111111111111111111111111111111111111111111111111111111111111111111111111111111111111111111111111111111111111111111111111111111111111111111111111111111111111111111111111111111111111111111111111111111111111111111111111111111111111111111111111111111111111111111111111111111111111111111111111111111111111111111111111111111111111111111111111111111111111111111111111111111111111111111111111111111111111111111111111111111111111111111111111111111111111111111111111111111111111111111111111111111111111111111111111111111111111111111111111111111110000000
>FMOD
1000000000000000000000000000000000111111111111111110010000000000000000000000000000000000000000000000000000000000000000000000000000000000000000000000000000000000000000000000000000000000000000000000000000000000000000000000000000000000000000000000000000000000000000000000000000000000000000000000000000000000000000000000000000000000000000000000000000000000000000000000000000000000
>CTPS1
000000000000000000000000000000000000000000000000000000000000000000000000000000000000000000000000000000000000000000000000000000000001111000000000000000000000000000000000000000000000000000000111111111110000000000000000000001111100000000000000000000000000000000000000000000000000000000000000000000000000000000000000000000000000000000000000000000000000000000000000000000000000000000000000000000000000000000000000000000000000000000000000000000000000000000000000000000000000000000000000000000000000000000000000000000000000000000000000000000000000000000001111111111111111111111111111111111110011111
>PSMD10
0000000000000000000000000000000000000000000000000000000000000000000000000000000000000000000000000000000000000000000000000000000000000000000000000000000000000000000000000000000000000000000000000000000000000000000000000000000000
>PSMD3
111111111111111111111111111111111111111111111111111111111111111111111000000000000000000000000000000000000000000000000000000000000000111111111111111111111100000000000000000000000000000000000000000000000000000000000000000000000000000000000000000000000000000000000000000000000000000000000000000000000000000000000000000000000000000000000000000000000000000000000000000000000000000000000000000000000000000000000000000000000000000000000000000000000000000000000000000000000000000000000000000000000000000001111111111111111111111111111111111111
>MCM3
1111111111111111111111111111111111111111111111111100000000000000000000000000000000000000000000000000000000000000000000000000000000000000000000000000000000000000000000000000000000000000000000000000000000000000000111111111111111110000000000000000001111111111111100000000000000000000000000000000000000000000000000000001111111110000000000000000000000000000000000000000000000000000000000000000000000000000000000000000000000000000000111111111000000000000000000000000000000000000000000000000000000000000000000000000000000000000000000000000000000000000000000111111111111111111110000000000000000000000111111111010000000000000000000000000000000000000011111111111111110000000000000000000000000000000000000000111111111111111111111111111111111111111111111111111111111111111111111111111111111111111111111000000011111111111110000000011111111111000000000000000000000000
>PSMB6
11111111111111111110000000000000000000000000000000000000000000000000000000000000000000000000000000000000000000000000000000000000000000000000000000000000000000000000000000000000000000000000000000000000000000000000000000000000000000001100011
>UBA52
00000000000000000000000000000000000000000000000000000000000000000000000011111111111111111111111111110001111101111111111110011111
>SLC1A4
1111111111111111111111111111111111100000000000000000000000000000000000000000000000000000000000000000001111111111000000000000000000000000000000000000001111111111111110000000000000000000000000000000000000000000000000000000000000000000000000000000000000000000000000000000000000000000000000000000000000000000000000000000000000000000000000000000000000000000000000000000000000000000000000000000000000000000000000000000000000000000000000000000000000000000000000000000000000000000000000011111111111111111111111111111111111111111111111111111
>SKI
11111111111111111111111111111111111111111111111111111111111111111111111111111111111111111111111111000000000000000000000000000000000000000000000000000000000000000000000000000000000000000000001111111111111111111111111100000000000000000000000000000000000000000000000111111111111111000111111111111111111111111111111111111111111111111111111111111111111111111111111111111111111111111111111111111111111111111111111111111111111111111111111111111111111111111111111111111111111111111111111111111111111111111111111111111111111111111111111111111111111111111111111111111111111111111111111111111111111111111111111111111111111111111111111111111111111111111111111111111111111111111111111111111111111111111111111111111111111111111111111111111111
>RNASE3
1110000000000000000000000011111111110000000000000000000000000000000000000000000000000000000000000000000000000000000000000000000000000000000000000000000000000000
>STIL
1100000000000110000000000000000000000000000000000000000000000000000011100000000000000000000000000000000000000000000000000000000000000000000000000000000000000000000000000000000000000000000000000000000000000000000000000001111110100000000000000000000000000000000000000000000000000000000000000000000000000000000000000000000000000000000000000000000000000111111111111111111110111111111111111111111111111111111111111111111111111110000000000011111111111111111111111111111111111111111111111111111111111111111111111111111111111111111111111111111111111111111111111111111111111111111111111111111111111111111111111111111111111111111111111111111111111111100000000000000111111111111111111111111111111111111100000000000000001111111111110000000000000000001111111111111111111111111111111111111111111111111111111111111111111111111111111111111111111111111111111111111111111111111111111111111111111111111110000000000000111111111111111111111111111111111111111110000001111111111111111111111111111111111111111111111100000000000000000111111111111111110000000000000000000000000000000000000000000000000001111111111111111111110000000000000000000000000000011111111111111111111111111000000000011111111110000001111111111100000000000000001111111111111110000000000011111111111111111111111111111111111111000000000000000001
>HAT1
11111100000000000000000000000000000000000000000000000000000000000000000000000000000000000000000000000000000000000000000000000000000000000000000000000100000000000000000000000000000000000000000000000000000000000000000000000000000000000000000000000000000000000000000000000000000000000000000000000000000000100110000000000000000000000000000000000001111001000000000000000000000000000111111111111111111111111111100000000000111
>SERPINF1
1000000000000000000111111111111111111111111111111111000000000000000000000000000000000000000000000110000000000000000000000000000000000000000000000000000000000000000000000000000000000000000000000000000000000000000000000000000000111111111000000000000000000000000000000000000000000000000000000000000000000000000000000000000000000000000000000000000000000000000000000000000000000000000000000000000000000000000000000000000111
>CUL3
100000000000000000000000111110000000000000000000000000000000000000000000000000000000000000000001111111110000000000000000000000000000000000000000000000000000000000000000000000000000000000000000000000000000000000000000000000000000000000000000000000000000000000000000000000000000000000000000000000000000000000000000000000000000000000000000000000000000000000000000000000000000000000000000000000000000000111111111111111111100000000000000000000000000000000000000000000000000000000000000000000000000001111111111110000000000000000000000000000000000000000000000000000000000000000000000000000000000000000000000000000000000000000000000000000000000000000000001111111111111100000000000000000000111111111111111111111111000000000000000000000000000000000000000000000000000000000000001000000
>PDK1
1111111110000000000011111111111111111111111100000000000000000000000000000000000000000000000000000000000000000000000000000111111111111111000000000000000000000000000001111111111110000000000000000000000000011111111111000000000000000000000000000000000000000000000000000000000000000000000000000000000000000000000000000000000000000000000000000111111111111111000000000000000000000000000000000000000111111111111111111111111111100000111111111111
>CCDC88A
1111110110000000000000000000000000000000000000000000000000011111111111100000000000000000000000011111111111111111111111111111111111111111111111111111111111111111111111111111111111111111111111111111111111111111111111111111111111111111111111111111111111111111111111111111111111111111111111111111111111111111111111111111111111111111111111111111111111111111111111111111111111111111111111111111111111111111111111111111111111111111111111111111111111111111111111111111111111111111111111111111111111111111111111111111111111111111111111111111111111111111111111111111111111111111111111111111111111111111111111111111111111111111111111111111111111111111111111111111111111111111111111111111111111111111111111111111111111111111111111111111111111111111111111111111111111111111111111111111111111111111111111111111111111111111111111111111111111111111111111111111111111111111111111111111111111111111111111111111111111111111111111111111111111111111111111111111111111111111111111111111111111111111111111111111111111111111111111111111111111111111111111111111111111111111111111111111111111111111111111111111111111111111111111111111111111111111111111111111111111111111111111111111111111111111111111111111111111111111111111111111111111111111111111111111111111111111111111111111111111111111111111111111111111111111111111111111111111111111111111111111111111111111111111111111111111111111111111111111111111111111111111111111111111111111111111111111111111111111111111111111111111111111111111111111111111111111111111111111111111111111111111111111111111111111111111111111111111111111111111111111111111111111111111111111111111111111111111111111111111111111111111111111111111111111111111111111111111111111111111111111111111111111111111111111111111111111111111111111111111111111111111111111111111111111111111111111111111111111111111111111111111111111111111111111111111111111111111111111111111111111111111
>SH2D3C
11111111111100000000000000011111111111111111111111111111111111111111111111111111111111111111111111111111111111111111111111111111111111111111111111111111111111111111111110000111111111111111111111111111111111111111110000000000000000000000000000000000000000000000000000000000000000000000000000000000000000000000000000000000000000111111111111111111111111111111111111111111111111111111111111111111111111111111111111111111111111111111111111111111111111111111111111111111111111111111111111111111111111111111111111111111111111111111111111111111111110000000000000000000000000000000000000000000000000000000000000000000000001000000000000000000000000000000000000000000000000000000000000000000000000000000000000000000000000000000000000000011111111111111000000000000000000011111000000000000000000000000000000000000000000000000000000000000001011111110000000000000000011111111
>F7
1111000000000000000000000000111111110000000000000000000000000000000000000000000000000000000000000000000000000000000000000000000000000000000000000000000000000000000000000000000000000000111011111111111111111111111100000000000000000000000000000000000000000000000000000000000000000000000000000000000000000000000000000000000000000000000000000000000000000000000000000000000000000000000000000000000000000000000000000000000000000000000000000000000000000000000111111111111111
>GML
10000000000000000000000000000000000000000000000000000000000000000000000000000000000000001100000000000000000000000000000000000000000000000000000000000000000000
>NCF4
111111111111111111111111111111110000000000000000000000000000000000111111111111111111111111111111111111111101000000000000000000000000000011111111111111111111111111111111111110000000000000000000000000000000000000000000000000000111111111111111111111111111111111111111111111111111111111111111111111111111111111111111111111111111111111111111111111111111
>ANK3
111111111111000000000000000000000000000000000000000000000000000000000000000000000000000000000000000000000000000000000000000000000000000000000000000000000000000000000000000000000000000000000000000000000000000000000000000000000000000000000000000000000000000000000000000000000000000000000000000000000000000000000000000000000000000000000000000000000000000000000000000000000000000000000000000000000000000000000000000000000000000000000000000000000000000000000000000000000000000000000000000000000000000000000000000000000000000000000000000000000000000000000000000000000000000000000000000000000000000000000000000000000000000000000000000000000000000000000000000000000000000000000000000000000000000000000000000000000000000000000000000000000000000000000000000000000000000000000000000000000000000000000000000000000000000000000000000000000000000000000000000000000000000000000000000000000000000000011111111111111111111111111111111111111111111111111111111111111111111111111111111111111110000000000000000011111111111111111110000000000000000001111111111111111111000000000000000000000000000000000000001111111110000000000000000000000000000000000000000000000000000000000000000000000000000000000000000000000000000000000000000000000000000000000011111111111111110000000000000000000000000000000000000000000000000000000000000000000000000000000000000000000000000000000000000000000000000000000000000000000000000000000000000000000000000000000000000000000000000000000011111111111111111111100000000000011111111111111111111100000000000000000000001111111111111111111111111111111111111111111111111111110000000000000000001111111111111111111111100000000000011111111111111111111111111111110110000000000011111111110000000000000000111111111111111111111111111111111111111111111111111111111111100000000000001111111111111111111111111111111111111111111110000000000000000000000000011111111111111101000000000011111111111001000000001111111111111111111000000000000000111111111111111111111111110000000000000000011111111111111111111111110000011111111111111111111111111111111111111100000000000000000111111111111111111111111111111111111111111111111111111111111111111111111111111111111111111111111111111111100000000011111111111111111111111111111111111111111111111111111111111111111111111111111111111111111111111111111111111100011111111111111111111111111111111111111111111111111111111111111111111111111111111111111111111111111111111111111111111111111111111111111111111111111111111111111111111111111111111111111111111111111111111111111111111111111111111111111111111111111111111111111111000000000000000000000000111111111111111111111111111111111111111111111111111111111111111111111111111111111111111111111111111111111111111111111111111111111111111111111111111111111111111111111111111111111111111111111111111111111111111111111111111111111111111111111111111111111111111111111111111111111111111111111111111111111111111111111111111111111111111111111111111111111111111111111111111111111111111101111111111111111111111111111111100000000011111111111111111111111111111111111111111111111111111111111111111111111111111111111111111111111111111111111111111000000000011111111111111111111111111111111111111111111111111111111111111111111111111111111111111111111111111111111111111111111111111111111111111111111111111111111111111111111111111111111111111111111111110000000000000111111111111111111111111111111111111111111111111111111111111111111111111111111111111111111000000000000000001000111111111111111111111111111111111111111111111111111111111111111111111111111111111111111111111111111111100000000000000000000000000001111111111111111111111111111111111111111111111111111111000000000000000000000000000000001111111111111111111111100000000000000000000000000111111111111111111111111111111111111000000000001111111111111110000000000000111111111111111111111111111111111111111111111110000000111111111111111111111111111111111111111111111111111111111111111111111111111111111111111111111111111100000000000000000001111111111111110000000000010011111110100000000111111111111111100000000000000000000111111111111111111111111111111111111111111111111111111111111111111111111111111100000000000000000000000000000000000000000000000000000000000000000000000000000000000011111111111111111001111111111111111111111111111111111111111111110000000011111111111111111111111111111111111111111111111111111111111111111110000000000001111111111111111111111111111111111111111111111111111
>GNAT3
111111111111111111111111111111111110000000000000000000000000000000000000000000000000000000000000000000000000000000000000000000000000000000000000000000000000000000000000000000000000000000000000000000000000000000000000000000000000000000000000000000000000000000000000000000000000000000000000000000000000000000000000000000000000000000000000000000000000000000
>IWS1
111111111111111111111111111111111111111111111111111111111111111111111111111111111111111111111111111111111111111111111111111111111111111111111111111111111111111111111111111111111111111111111111111111111111111111111111111111111111111111111111111111111111111111111111111111111111111111111111111111111111111111111111111111111111111111111111111111111111111111111111111111111111111111111111111111111111111111111111111111111111111111111111111111111111111111111111111111111111111111111111111111111111111111111111111111111111111111111111111111111111111111111111111111111111111111111111111111111111101100000000000000000000000000000000000000000000000000000000000000000000000011111111111111100000000000000000111111111111111111111111111111111111111111111111111111110000000000000000111111111111111111111111111111111111111111110000011
>GSDMD
1111111000000000000000000000000000000000000000000000000000000000000000000000000000000000000000000000111111111111110000000000000000000000000000000000000000000000000000000000111111111000000000111111111111111000000000000000000000000000000000111111111111111111111110000000000000000000000000000000000000000000000000000000000000000000000000000001111111110000000000000000000000000000000000000000000000000000000000000000000000000000000000000000000000000000000000000000000000000000000010011111
>FBXL20
1111111111111111111111111000000000000000000000000000000000000000000000000000000000000000000000000000000000000000000000000000000000000000000000000000000000000000000000000000000000000000000000000000000000000000000000000000000000000000000000000000000000000000000000000000000000000000000000000000000000000000000000000000000000000000000000000000000000000000000000000000000000000000000000000000000000000000000000000000000000000000000000000000
>MRGPRG
1000000000000000000000000000000000000000000000000000000000000000000000000000000000000000000000000000000000000000000000000000000000000000000000000000000000000000000000000000000000000000000000000000000000000000000000000000000000000000000000000000000000000000000000000001111111111111111111111
>LY6E
10000000000000000000000000000000000000000000000000000000000000000000000000000000000000000000000000000000000000000000000000000000000
>ZFAND4
1111111111000000000000000000000000000000000000000000000000000000000000000000000000000000000000000000111111111111111111111111111111111111111111111111111111111100000000000000000001111111111111111111111111111111111111111111111111111111111111111111111111111111111111111111111111111111111111111111111111111111111111111111111111111111011000000000000000000000000000000000000000000000000000000111111111111111000000000000000000000000001111111111111111111111111111100000000000000000000000011111111111100000000000111111111111111111110000000111111111111111111111111111111111111100000000000000011111111111111111111111111111111111111111111111111111111111111111111111111111111111111110000000000000000000000000000000000000000000000000000000000
>SIRT1
111100011111111111111111111111111111111111111111111111111111111100000000000000111111111111111111111111111111111111111111111111111111111000000000000000000000011111111111111111111110000000000000000000000000000000000000000000000111111111111111111000000000000000000000000000000000000000000000000000000000000000000000000000000000000000000000000000000000000000000000000000000000000000000000000000000000000000000000000000000000000000000000000000000000000000000000000000000000000000000000000000000000000000011111111111111111111111111111111111111111111111111111111111111111111111111111111111111111111111111111111111111111111111111111111111111111000000000000000000000001111111111111111111111111111111111110000000000001111111111000000000000000000001111111111
>ZNF138
1000000000000000000000000000000000000000000000000000000011111111111111111111111111111111111111111111111111111111100000000000000000000000000000000000000000000000000000000000000000000000000000000000000000000000000000000000000000000000000000000000000000000000000000000000000000000000000000000000000000000000000000000000001
>DYNLT3
11111111111110000000000000000000000000000000000000000000000000000000000000000000000000000000000000000000000000000000
>VPREB3
100000000000000000000001111111111111100000000000000000000000000000000001111111111111111111111111110000000000000000000000111
>ATCAY
11111001000000000000000000000001111111111111111111111111111111111111111111111111111111111111110000000000000000000100011111111111111111111111111111111110000000000000000000000000000000000000000000000000000000000000000000000000000000000000000000000000000000000000000000000000000000000000000000000000000000000000000000000000000000001111111111111111111111111111111111111111111
>AGPAT9
11110000000000000000000000000000000000000000000000001111111111111111111111111111111111111111000000000000000000000000000000000000000000000000000000000000000000000000000000000000000000000000000000000000000000000000000000000000000000000000000000000000000000000000000000000001111111111111111000000000000000000000000000000000000000000000000000000000000000000000000000000000000000000000000000000000000000000000000000111111111111111110011111
>CATSPERB
110000000000000000000000000000000000000000000000000000000000000000000000000000000000000000000000000000000000000000000000000000000000000000000000000000000000000000000000000000000000000000000000000000000000000000000000000000000000000000000000000000000000000000000000000000000000000000000000000000000000000000000000000000000000000000000000000000000000000000000000000000000000000000000001111111111111110000000000000000000000000000000000000000000000000000000000000000000000000000000000000000000000000000000000000000000000000000000000000000000000000000000000000000000000000000000000000000000000000000000000000000000000000000000000000000000000000000000000000000000000000000000000000000000000000000000000000000000000000000000000000000000000000000000000000000000000000000000000000000000000000000000000000000000000000000000000000000000000000000000000000000000000000000000000000000000000000000000000000000000000000000000000000000000000000000000000000000000000000000000000000000000000000000000000000000000000000000000000000000000000000000000000000000000000000000000000000000000000000000000000000000000000000000000000011110111111
>CHD9
1110000000000000000000000000000000000000000000000011111111111100000000000000111111111111111111111111111111111111111111111111111111111111111111111111111111111111111111111111111111111111111111111111111111111111111111111111111111111111111111111111111111111111111111111111111111111111111111111111111111111111111111111111111111111111111111111111111111111111111111111111111111111111111111111111111111111111111110000000000011111111111111111111111111111111111111111111111111111111111111111111111111111111111111111111111111111111111111111111111111111111111111111111111111111111111111111111111111111111111111111111111111111111111111111111111111111111111111111111111111111111111111111111111111100000000000001111111111111110000000000000000000000000001111111111111111111111111111111000000000011111111111100000000000000000010111111111111111111111111111111111111111100000000000000000000000000000000000000000000000000000000000000000000000000000000000000000000000000000000000000000000000000000000000000000000000000000000000000000000000000000000000000000000000000000000000000000000000000000000000000000000000000000000000000000000000000111111111111110000000000000000000000000000000000000000000000000000000000000000000000000000000000000000000000000000000000000000000000000000000000000000000000000000000000000000000000000000000000000000000000000000000000111111111111100000000000001111111111111111111110000111111111111111111111111111111111111110000001111111111111111111111111111111111111111111111111111111111111111111111111110000000001111111111111111000000000000000000000000000000000011101110010011111111111111111111111110000000000000000000010000000000000000000000000000001000000000000000000000000000000000000000000000000000000000000001111111111111111111111111111111111111111111111111111111111100000000000000000001111111111111111111111111111111111111111111111111110000000000000000000000000000011111111110000000000000000111111111111111111000000000000000000000000000000000000000000000000000000000000000000000000000000000111111111111111111111111111111111111111111111111111111111111111111111111111111111111111111111111111111111111111111111111111111111111111111111111111111111111111111111111111111111111111111111111111111111111111111111111111111111111111111111000000000000000000000000000000000000000000000000000000001101111111111111111111111111111111111111111111111111111111111111111111111111111111111111111111111111111111111000000001111111111111111000000000001111111111111111111111111111111111111111001111111111111111110000000000000000000011111111111111111111111110001111111111111111111000000000000000000000000000000000000001111111111111111111111111111111111111111111111110000000011111111111111000000000000000010000000000000000000000000000000011111111111111111111111111111111111111111111111111111000000000000000000000000000000000000111111111111111111111111111111111111111111111111111111111111111111111111111
>CBX2
1111100100000000000000000000000000000000000000000000000000001111111111111111111111111111111111111111111111111111111111111111111111111111111111111111111111111111111111111111111111111111111111111111111111111111111111111111111111111111111111111111111111111111111111111111111111111111111111111111111111111111111111111111111111111111111111111111111111111111111111111111111111111111111111111111111111111111111111111111111111111111111111111111111111111111111111111111111111111111111111111111111111111111100000000000000000000000000000000001
>COL11A1
111110000000000000000000000000000000000000000000111111111111111111100000000000000000000000000000000000000000000000000000000000000000000000000000000000000000000000000000000000000000000001111111111111000000000000000000000000000000000000000111111111111111111111111111111111111111111111111111111111111111111111111111111111111111111111111111111111111111111111111111111111111111111111111111111111111111111111111111111111111111111111111111111111111111111111111111111111111111111111111111111111111111111111111111111111111111111111111111111111111111111111111111111111111111111111111111111111111111111111111111111111111111111111111111111111111111111111111111111111111111111111111111111111111111111111111111111111111111111111111111111111111111111111111111111111111111111111111111111111111111111111111111111111111111111111111111111111111111111111111111111111111111111111111111111111111111111111111111111111111111111111111111111111111111111111111111111111111111111111111111111111111111111111111111111111111111111111111111111111111111111111111111111111111111111111111111111111111111111111111111111111111111111111111111111111111111111111111111111111111111111111111111111111111111111111111111111111111111111111111111111111111111111111111111111111111111111111111111111111111111111111111111111111111111111111111111111111111111111111111111111111111111111111111111111111111111111111111111111111111111111111111111111111111111111111111111111111111111111111111111111111111111111111111111111111111111111111111111111111111111111111111111111111111111111111111111111111111111111110000000000000000000000000000000000000000000011111111111111111000000000000000000000000000000000000000000000000000000101111000000000000000000000000000000000000000000000000000000000000000000000000000000011011111000000000000000000000000000000000000000000000000000000000
>FPGS
11111111110000000000000110111111111111111100000000000000000000000011111100000000000000000000000000000000000000000000000000000000000000000000000000000000000000000000000000000000000000000000000000000000000000000000000000000000000000000000000000000000000000000000000000000000000000000000000000000000000000000000000000000000000000000000000000000000000000000000000000000000000000000000000000000000000000000000000000000000000000000000000000000000000000111100000000000000000000000000000000000000000000000000000000000000000000000000000000011111111111111111111111110000000000000000000000000000111
>ETV1
110000000001111111111111111111111111111000000000000000000000000000000000000000000001111111111111111111111111111111111111111111111111111111111111111111111111111111111111111111111111111111111111111111111111111111111111111111111111111111111111111111111111111111111111111111111111111111111111111111111111111111111111111111111111111111111111000000000000000000000000000000000000000000000000000000000000000000000000000000000000000111111111111111111111111111111111111111111111111111111
>SGPL1
1111111100000000000000000000000000000000000000000000000000000000000000000000000000000000111111111111111111111111111111111111000000000000000000000000000000000000000000000000000000000000000000000000000000000000000000000000000000000000000000000000000000000000000000000000000000000000000000000000000000000000000000000000000000000000000000000000000000000000000000000000000000000000000000000000000000000000000000000000000000000000000000000000000000000000000000000000000000000000000000000000000000000000000000000000000111111111111111111100010000000000000000111111111111111111
>ITIH1
11111111100000000000001111111111111111111111111110000000000000000000000000000000000000000000000000000000000000000111111111111111111111111110000000000000000000000000000000000000000000000000000000000001111111111111111111111111111111111111111111111111111111000000000000000000000000000000000000000000000000000000000000000000000000000000000000000000000000000000000000000000000000000000000111111111000000000000000000000000000000000000000000000000000000000000000000000000000000000000000000000000000000000000000000000000000000000000000000000000000000000000000000000000000000000000001111111111111111111000000000000000000001111111111111111111111111111111111111111111111111111111000000000000000000000000000000000000000000000111111111111110000000000000000000000000000000000000000000000000000000000000000000000000000000000000000000000000000000000000000000000011111111100000000000000000000000000000000000000000000000000000000
>PTPRK
111111100000000000000000000000000000000000000000000000000011111111111111100000011111111111111111000000000000000000000000000000000000000000000000000000000000000000000000000000000000000000001111111111100100000000000000000000000000000000000000000000000000000000000000000000000001111111111111111000000000000000000000000000000000000000000011111100000000000000000000000000000111111111111111111011111011111100000000000000000000000000000000000111111111000000000000000000000000000000001111111111111111111111110000000000000000000000000000000000000000000000000000000000000000000000000000000000111111111111111111111111111000000000000000000000000000000111111111110000000000000000000000000111101100000000000000000000000000000000000000000011111111111111111111110000000000000000000000000000000000011111111111111111110000000000000000000000001111111111111111111111111111111111111111110000000000000000000000000000000000000111100000000000000000000000000000000000000000000000000000000000000000000000000000000000000000000000000000000000000000000000000000000000000000000000000000000000000000000000000000000000000000000000000000000000000000000000000000000000000000000000000000000000000000000000000000000000000000000000000000000000000000000000000000000000000000000000000000000000000000000000000000000000000000000000000000000000000000000000000000000000000000000000000000000000000000000000000000111111000000000000000000000000000000000000000000000000000000000000000000000000
>CALHM2
10000100000000000000000000000000000000000000000000000000000000000000000000000000000000000000000000000000000000000000000000000000000000000000000000000000000000000000000110000000000000000000000000000000000000000000000000000000000000000000000000000000000000000000000000000000000000000000000000000000000000111111111111111100011
>SLC25A39
11111111110000000000000000000000000000000111111111111110000000000000000000000000000000000000111111111111100000000000000000000000000000000000000000000000000000000000000000000000000000000000000000000000000000000000000000000000000000000000000000000111110000000000000000000000000000000001111111111111110000000000000000000000000000000000000000000000000001111111111
>IFFO2
1100001000111111111111111111111111111111111111111111111111111000000000001111111111111111111111111111111111111111111111111111111111111111111111111111111111111111111111111111111111111100000000000000001101101000000000000000000000000000000000000000000000000000000000000000001111111111111111111111111000000000000000011111111111111000000000000111111111111111111111111111111111111111111111111111111111111111111111111111111111111111111111111111111111111111111000000000000000000000001111111111111111111111111111111111111111111
>SLC35B3
11111111111111111111111111111100000000000001111111111111111111111111111100000000000000000000000000000000000000000000000000000000000000000000000000000000000000000000000000000000000000000000000000000000000000000000000000000000000000000000000000000000000000000000000000000000000000000000000000000000000000000000000000000000000000000000000000000000000000000000000000000001111111111111111111111111111111111
>CAAP1
1111111111111111111111111000000011111111111111000000000000111111111111111111111111111111111111111111111100000000000000000000000000000000000000000000000000000000000000000000000000000000000000000000000011111111111111111111111111111111111111111111111111111000000000000111111111111111111111111111111000000000011111111111111111111111111100000000000000000000000111111
>FAM13C
100000000000000000000000000000001111111111111111110000000001111111111000000000000000111111111111111111111111111111111111111111111111111111111111111111111111111111111111111111111111111111111111111111111111111111111111111111111111111111111111111111111111111111111111111111111111111111111111111111111111111111111111111111111111111110000001111111111111111111111111111111111111111111111111111111111111111111111111111111111111111110000000001111111111111111111111111111111111111111111111111111111111111111111111111111111111111111111111111111111111111111111111111111111000000000000001111111111
>SPAG1
11110000000000000000000000000000000000000000000000000000000000000001111111111111111111111110000000000000000000000000000001111111111111111111111111111111111000000000000001111111111111111111111111111111000000000000000000000000000000000000000000000000000000000000000000000000000000000000000000000000000000000000000000000000000000000000000000000000000000000000000000000000000000000000000000000000000000000000000000000000000000000000000000001000000000000000000000000000000000000000000000000000000000000000000000000000000000000000000000000000000000000000000000000000000000000000000000000000000000000000000000000000000000000000000000000000000000000000000000000000000000000000000000000000000000000000000000000000000000000000000000000000000000000000000000000001111111111111111111111111111111111111111111111111100000000000000110000000000000000000000000000000000000000000000000000000000000000000000000000000000000000000011000000000000000
>AP2B1
111000110000000111111111111000000000000000000000000000000000000000000000000000000000000000000000000000000000000000000000000000000000000000000000000000000000000000000000000000000000000000000000000000000000000000000000000000000000000000000000000000000000000000000000000000000000000000000000000000000000000000000000000000000000000000000000000000000000000000000000000000000000000000000000000000000000000000000000000000000000000000000000000000000000000000000000000000000000000000000000000000000000000000000000000000000000000000000000000000000000000110011111111111000000000000000000111111111111111111111111111111111111111111111111111111111111111111111111111111111111111111111111111111111111111111111111111111111111111111111111111111110000000000000000000000000000000000000000000000000000001111111111111100000000000000000000000000000000000000000000000000000000000001111111111111111000000000000000000000000000000000000000000000000000000000000000000000000000001
>NFKBIL1
111111111111111111111111111111111000000000000000000000000000000000000000000000000000000000000000000000000000000000000000000011111111111111111111111111111111111111111111111111111111111111111111111111111111111111111111111111111111111111111111111111111111111111111111111111111111111111111111111111111110000111111111111111111111111111111100000000000000000000000000000000000000000111111
>MCF2
10000000000000000000000000000000000000000000000000000000000000000000000000000000000000000000000000000000000000000000000010000011111111111111111111100000000000000000000000000001111111111111111111111111111111111110000000001111111111111111111111100000000000000000000000000000000000000000000000000001111111111111111100000000000000000000000000000000000000000000000000000000000000111111111100000000000000000000000011111111111111100000000011111111111000111111111111111111111111111111111111111111111111111111111111111111111111111111111111111111111111111111111111111111111111111111000000000000000000000000000000000111111100000000000000000000000000000000000000000000000000000000000000000000000000001110111100000000000000000000000000000000000000000000000000000000000000000000000000000000000000000000000000000000000000000000011111111111111000000000000000000000000000000000000000000000000000000011111111111111111111111111111111111111111111111111111111111111111111111111111111111111111111111111111111111111110000000
>TMEM253
1111111111111111000000000000000000000000000000000000000000000000000000000000000000000000000000000000000000000000000000000011100000000000000000000000000000000000000000000001111111111111111110000111111111111111111110001
>MIER2
11111111111111110000111111111111111111111111100000000000001111111111111111111111111100000000111111111111111111111111111111111111111111111111111111111111111111111111111111111111111111111111111111111110000000000001111111111110000000000000000000000000000011111111111111100000000000000000000000000000000000000000000000000000000000000000000000000000000000011111111111111111111111111111111111111111111111111111111111111111111111111111111111111111111111111111111111111111111111111111111111111111111111111111111111111111111111111111111111111111000000000
>CDV3
111111011100011111111111111111111111111111111111111111111111111111111111111111111111100000000000000001111111111111111111111111111111111111111111111111111111111111111111001111111111111111110000000000011111111111111111111111111111111111111111000000111111111111
>PKD2L2
1111001111111111111111110000000000000000000000000000000000000000000000000000000000000000000000000000000000000000000000000000000000000000000000000000000000000000000000000000000000000000000000000000000000000000100000000000000000000000000000000000000000000000000000000000000000000000000000000000000000000000000000000000000000000000000000000000000000000000000000000000000000000000000000000000000000000000000000000000000000000000000000000000000000000000000000000000000000000000000000000000000000000000000000000000000000000000111111111111111111111111111111111111111111111111111111111111111111111111111111111111110000001
>GABPB1
00000000000000000000000000000000000000000000000000000000000000000000000000000000000000000000000000000000000000000000000000000000000000000000000000000000000000000000000000000000000000000000000000000000000000000000000000000000000000000000000000000000000000000000000000000000000000000000000000000000000000000000000000001111111111111111111111111111111111111111111111111111111111111111111111111111111
>LRRC20
0001111000000000000000000000000000000000000000000000000000000000000000000000000000000000000000000000000000000000000000000000000000000000000000000000000000000000000000000000000000000000
>KIRREL
0000000000000000000000000000000000000000000000000000000000000011111111111111000000000000000000000000000000000000000000000011111111111110000000000000000000000000001111111111111111000000000000000000000000000001100000000000000001111111111100000000000000000000000011111111111111100000000000000000000000000000000000000000000000000000000000000000000001111111111000000000000000000000000000000000000001111111111111000000000000000000000000000111111111111111100000000000000000000000000000000000000000000000000000000000000000000000001111111111111111111111111111111111111111111111111111111111111111111111111111111110000000000011110000100000011111111111111100000000000011111111111111111111111111111100001011111111111111111111111111111111111111111111111111111111111111111
>BRWD1
1111111111111100000000000000000000000000000000000000000000000000000000000000000000000000000000000000000000000000000000000000000000000000000000000000000000000000000000000000000000000000000000000000000000000000000000000000000000000000000000000000000000000000000000000000000000000000000000000000000000000000000000000000000000000000000000000000000000000000000000000000000000000000000000000000000000000000000000000000000000000000000000000000000000000000000000000000000000000000000000000000000000000000000000000000000000000000000000000000000000000000000000000000000000000000000000000000000000000000000000000000000000000000000000000000000000000000000011111000000000000000111111111111111111111111111111111111111111111111111100111111111111111000000001111111111111111111111111111111111111111111111111111111111111111111111111111111111111111111111111111111111111111111111111111111000000111111111111111111111111111111111111111111111111111111111111111111000000000000000000000000000000000000000000000001111111100000000000000000000000000000000000000000000000000000000000000000000000000000000000000000000000000000000000000000000000000000000000000000111111111111111111111111111111111110000000000000000000000000000000000000000000000000000000000000000000000000000000000000000000000001111111111111111111111111111111111111111111111111111111110000000000000000000000000000000000000000000000000000000000000000000000000000000000000000000000001111111111111111111111111111111111111111111111111111111111111111111111111111111111111111111111111111111111111111111111111111111111111111111111111111111111111111111111111111111111111111111111111111111111111111111111111111111111111111111111111111111111111111111111111111111111111111111111111111111111111111111111111111111111111111111111111111111111111111111111111111111111111111111111111111000000000111111111111111111111111111111110000000000000011111111111111111111111111111111111111111111111111111111111111111111111000000000000011111111111111111111111111111111111111111111111111111111111111111111111111111111111111111111111111111111111111111111111111111111111111111111111111000000000000000000000111111111111111111111111111111111111111111111111111111111111111111111111111111111111111111111111111111111111111111111111111000000000000000111111111111111111111111111111111111111111111111111111111000000000011111
>TEX264
1000000000000000000000000000000000000000000000000000000000000000000000000000000000000000000000000000000000000000000000000000000000000000000000000000000000000000000000000000000000000000000000000000111111111111111111111111111111111111111111111111111111111111111111111111111111111111111111111111111111111111111111111
>PTPRE
1110000000000011111111111111111111111111111111111000000000000000000000111111111111111111111111111111111111111111111100000000100110000000000000000000000111000000000000000000000000000000000000000000000000000000000000000000000000000000000000000000000000000000000000000000000000000000000000000000000000000000000000000000000000000000000000000000000000000000000000000000000000000000000000000000000000000000000000000000000000000000000000000000000000000000000000000000000000000000000000000000000000000000000000000000000000000000000000000000000000000000000000000000000000000000000000000000000000000000000000000000000000000000000000000000000000000000000000000000000000000000000000000000000000000000000000000101
>DMRT2
111111111110000000000011111111111111111111111111111111111111111111111111111111111111111111111111111111111111111111111111110000000000000000000000000000000000000000001111111111111111111111111111111111111111111111111111111111111111111111111111111111111111111111111111111111111111111111111111111111111111111111111111111111111111111111100000000000000000000000000000000000000000011111111111111111111111111111111111111111111111111111111111111111111111111111111111111111111000000001111111111111111111111111111111111000000000000000000000000001000000000000000000011111111
>SERPINA1
1110000000000000000000111111111111111111111111111000000000000000000000000000000000000000000000000000000000000000000000000000000000000000000000000000000000000000000000000000000000000000000000000000000000000000000000000000000000000000000000000000000000000000000000000000000000000000000000000000000000000000000000000000000000000000000000000000000000000000000000000000000000000000000000000000000000000000000000000000000011
>CTSA
111111111111111111111111000000000000000000001111111100000000000000000000000000000000000000000000000000000000000000000000000000000000000000000000000000000000000000000000000000000000000000000000000000000000000000000000000000000000000000000000000000000000000000000000000000000000000000000000000000000000000000000000000000000000000000000000000000000000000000000000000000000000000000000000000000000000000000000000000000000000000000000000000000000000000000000000000000000000000000000000000000000000000011
>PHLDB2
11111111111111111111111111111111111111111111111111111111111111111111111111111111111111111111111111111111111111111111111111111111111111111111111111111111111111111111111111111111111111111111111111111111111111111111111111111111111111111111111111111111111111111111111111111111111111111111111111111111111111111111111111111111111111111111111111111111111111111111111111111111111111111111111111111111111111111111111111111111111111111111111111111111111111111111111111111111111111111111111111111111111111111111111111111111111111111111111111111111111111111111111111111111111111111111111111111111111111111111111111111111111111111111111111111111111111111111111111111111111111111111111111111111111111111111111111111111111111111111111111111111111111111111111111111111111111111111111111111111111111111111111111111111111111111111111111111111111111111111111111111111111111111111111111111111111111111111111111111111111111111111111111111111111111111111111111111111111111111111111111111111111111111111111111111111111111111111111111111111111111111111111111111111111111111111111111111111111111111111111111111111111111111111111111111111101111111111111111111111111111000011110000000000000000000000000000000000000000000000000000000000000000000000000000000000000000000000000100001
>SPOCK2
1111110100000000000000111111111111110000000000000011111111111111000000000000001111111111000000000000000000000000000000110111111110011000000000000000000000000000000000000001111111111111111111111111111110100000000000000011111111111111111111111111100000000000000000000000000000000000000000000000000000000000000000000111111111111111111100000000000000000000000000000000111111111111111111111111111111111111111111111111111111100000
>LEPREL1
111111111000000000000111111111111111111111000000000000000000000000000000000000000000000011111111111111111000000000000000000000111111111111111111000000000000000000000000000000000000000000000000000000000000000000000000000000000000000000000000000000000000000000000000000000000000000000000000000000000000000000000000000000000000000000000000000000000000000111111111111111111000000000000000000000000000000000000000000000000000011111111111111111111000000000000000000000000000000000000000000111111111111111111110000000000000000000000000000000000000000000000000000000000000000000000000000000000000000000000000000000000000000000000000000000000000000000000000000000000000000000000000001111111111111111111111111111111111
>RGS6
1111111111111111100000000000000000000000000000000000000000000000000000000000000000000000000000000000000000000000000000000000000000000000000000000000000000000000000000000000111111111111111111000000000000000000000000000001111111111111111111111111111111111111111111110000010111111111100000000011111111111111111111111111111111111111111110000000000000000000000000000000000000000000000000000000000000000000000000000000000000000000000000000000000000000000001111111111111111111111111111111111111111
>NEK4
1000000000000000000000000000000000000011111111111100000000000000000000000000000000000000000000000000000000000000000000000000000000000000000000000000000000000000000000000000000000000000000000000000000000000000000000000000000000000000000000000000000000000000000000000000001111111111111111111111111111111111111111111111111111111111111111111111111111111111111111111111111111111111111111111111111111111111111111111111111111111111111111111111111111111111111111111111111111111111111111111111111111111111111111111111111111111111111111111111111111111111111111111111111111111111111111111111111111111111111111111111111111111111111111111111111111111111111111111111111111111111111111111111111111111111111111111111111111111110000111111111111111111100000000000000000000000000000000010000000000000000000000000000000000000000111000000000000000000000000000001
>HTR4
11111111111111100000000000000000000000000000000000000000000000000000000000000000000000000000000000000000000000000000000000000000000000000000000000000000000000000000000000000000000000000000000000000000000000000000000000000000011111111111111111111111111111110000000000000000000000000000000000000000000000000000000000000000000000000111111111111111111111111111111111111111111111111111111111111111111111111111111111111111111111111111
>ANK2
100000100000000000001010100000000000000000000000000000000000000000000000000000000000000000000000000000000000000000000000000000000000000000000000000000000000000000000000000000000000000000000000000000000000000000000000000000000000000000000000000000000000000000000000000000000000000000000000000000000000000000000000000000000000000000000000000000000000000000000000000000000000000000000000000000000000000000000000000000000000000000000000000000000000000000000000000000000000000000000000000000000000000000000000000000000000000000000000000000000000000000000000000000000000000000000000000000000000000000000000000000000000000000000000000000000000000000000000000000000000000000000000000000000000000000000000000000000000000000000000000000000000000000000000000000000000000000000000000000000000000000000000000000000000000000000000000000000000000000000000000000000000000000000000000000000000000000000000000000000000000000000000000000000000000011111111111111110000000000000000000000000011111111111111111111111111111111111110000111111111111111111111111111111111111111111111111111110000000000000000000000000000000000000000000000000000000000000000011100000000000000000000000000000000000000000000000000000000000000000000000000000000000000000000000000000000000111111111111111110000000000111110001000000000000000000000000000000000000000000000000000000000000000000000000000000000000000000000000000000000000000000000000000000000000000000000000000000000000000000000000000000000111111111111111111111111111111111000000000000000000111111111000000000011011111101111011111111111000000000011111111111111111111111111111111111111111111111111111111111111111111111111111111111111111111111111111111111111111111111111111111111111111111111111111111111111111111111111111111111111111111111111111111111111111111111111111111111111111111111111111111111111111111111111111111111111111111111111111111111111111111111111111111111111111111111111111111111111111111111111111111111111111111111111111111111111111111111111111111111111111111110000011111111111111111111111111111111111111111111111111111111111111111111111111111111111111111111111111111111111111111111111111111111111111111111111111111111111111111111111111111111111111000000000001111111111111111111111111111111111111111111111111111111111111111111111111111111111111111111111111111111111111111111111111111111111111111111111111111111111111111111111111111111111111111111111111111111111111111111111111111111111111111110000000111111111111111111111111111111111111111111111111111111111000011111111111111111111111111111111111111111111111111111111111111111111111111111111111111111111111110000000011111111111111111111111111111111111111111111111111111111111111111111111111111111111111111111111111111111111111111111111111111111111111111111111111111111111111111111111111111111111111111111111111111111111111111111111111111111111111111111111111111111111111111111111111111111111111111111111111111111111111111111111111111110000000000000000111111111111111111111111111111111111111111111111111111111111111111111111111111111111111111100000000000000000000000000111111111111111111111111111111111111111111111111111111100000000000000000000000000000001111111111111111111111111111111111111111111111111111111111111111111111111111111111111111111111111111111111111111111111111111111111111111111111111111111111111111111111111111111111111111111111111111111111111111111111111111111111111111100001111111111111111111110000100000000000000111111111111111111111111111111111111111100000000000111000000000000000011111111111111111111111111111111111111111111111111111111111111111111111111111111111111111110000000000000000000000000000000000000000000000000000000000000000000000000000000011111111111111111111100000000011111111111111111111111111111111111111111111111111111111111111111111111111111111111111111111111111111111111111111111111111111111111111111111111111111111111111111111111111111111111111111111111111111111111111100000000000000000001111111111111111111111111111111100011111111111111111
>OR10X1
10000110000000000000000000000000000000000000000000000000000000000000000000000000000000000000000000000000000000000000000000000000000000000000000000000000000000000000000000000000000000000000000000000000000000000000000000000000000000000000000000000000000000000000000000000000000000111111000000000000000000000000000000000000000011
>OR10K2
111100000000000000000000000000000000000000000000000000000000000000000000000000000000000000000000000000000000000000000000000000000000000000000000000000000000000000000000000000000000000000000000000000000000000000000000000000000000000000000000000000000000000000001111111111111100000000000000000000000000000000000000
>OR10S1
1111111111111101000000000000000000000000000000000000000000000000000000000000000000000000000000000000000000000000000000000000000000000000000000000000000000000000000000000000000000000000000000000000000000000000000000000000000000000000000000000000000000000000000000000000000000000011110000000000000000000000000000000000000000111111111
>DMP1
100000000000000000000111111111111111111111111111111111111111111111111111111111111111111111111111111111111111111111111111111111111111111111111111111111111111111111111111111111111111111111111111111111111111111111111111111111111111111111111111111111111111111111111111111111111111111111111111111111111111111111111111111111111111111111111111111111111111111111111111111111111111111111111111111111111111111111111111111111111111111111111111111111111111111111111111111111111111111111111111111111111111111111111111111111111
>STARD8
10000000000000000000000000000000000000000000000000000000000000000000000000000000000000001111111111111111111110000000000000000100111111111111111111111111111111111111111111111111111111111111111111111111111111111111111111111111111111111111111111111111111111111111111111111111111111111111111111111111111000000000111111111111111111111111111111111111111111111111111111111111111111111111111111100000000000000000111111111111111111111111111111111111111111111111111111111111111111111111111111111111111111111111111111111111111111111111111111111111111111111111111111111111111111111111111111111111111111111111111111111111111111111111111111111111111111111111111100000000000000000000000000000000000000000000000000000000000000000000000000000000000000000000000000000000000000000000000000000000000000000000000000000000000000000000000111111111000000000000000000000000000000000000000000000000011111111111111111111111111111111111111111111111111111111111100000000000000000000000000000000000000000000000000000000000000000000000000000000000000000000000000000000000000000000000000000000000000000000000000000000000000111111111111
>GCNT1
11111000000000000000000000000000000000000000000000000000000000000000000000000100011110000000000000000000000001011111110000000000000000000000000000000000000000000000000000000000000000000000000000000000000000000000000000000000000000000000000000000000000000000000000000000000000000000000000000000000000000000000000000000000000000000000000000000000000000000000000000000000000000000000000000000000000000000000000000000000001111111111
>ENTPD6
1111111111000000000000001111111111110000000000000000000000000000000000001111111111111111111111110000000000000000000000000000000000000000000000000000000000000000000000000000000000000000000000000000000000000000000000000000000000000000000000000000000000000000000000111111111111110000000000000000000000000000000001111111110000000000000000000000000001000000000000000000000000000000000000000000000000000000000000000000000000000000000000000000000000000000000000000000000000000000001111111111
>NAA16
100000000000000000000000000000000000000000000000000000000000000000000000000000000000000000000000000000000000000000000000000000000000000000000000000000000000000000000000000000000000000000000000000000000000000000000000000000000000000000000000000000000000000000000000000000000000000000000000000000000000000000000000000000000000000000000000000000000000000000000000000000000000000000000000000000000000000000000000000000000000000000000000000000000000000000000000000000000000000000000000000000000000000000000000000000000000000000000000000000000000000000000000000000000000000000000000011110111100000000011111111111111111111111111111111111000000000000000000000000000000000000000000000000000000000000000000000000000000000000000000000000000000000000000000000000000000000000000000000000111111111111000000000000000000000000000000000000000000000000000000001111111111111111111111
>PRDM2
11111111111000000000000000000000000000000000000000000000000111111111111000000000000000000000000000000000000000000000000000000000000000000000000001111111111111111111111111111111111111111111111111111111111111111111111111111111111111111111111111111111111111111111111111111111111111111111111111111111111111111111111111111100000000000000000000000000000000000000000000000000000000000000000000000000000000000000000000000000000000000000000000000000000000000000000000000000000000000000000000000000000000000000000000000000000000000000000000000000000000000000000000000000000000000000000000000000000000000000000000000000011111111111111111111111111111111111111111111111111111111111111111111100000000000000000011111111111111111111111111111111111111111111111111111111111111111111111111111111111111111111111111111111111111111111111111111111111111111111111110000000011111111111111111111111111111111111000000000000000011111111111111111111111111111111111111111111111111111111111111111111111111111111111111111111111111111111111111111111111111111111111111111111111111111111111111111111111111111111111111111111111111111111111111111111111111111111111100000000000000000000000000000000000000000000000000000000000000000000000000000000000000000000000000000000000000000011110000000000000000000000000000000000000000000000000000000000000000000000000000000000000000000000000000000000000000000000000000000000000000000000000000000000000000000000000000000000000000000000011111111111111111000000000000000000000000000000011111111111111111111111111111111111111111111111111111111111111111111111111111111111111111111111111111111111011111111111111111111111111111111111111111111111111111111111111111111111111111111111100011111111111111111110000000000000000011
>TGFB2
1000000000000000000000000000011111111111111001111111111111111111111000000111111111111111111111111111111111111111111111111111111111111111111111111111000000000000000000000000000000000000001000000000000000111100000000000000000000000000000000111111111110000000000001111111111111111111111111111111111111111111111111111111111111111111111111111111111111110000000000000000000000000000000000000000000011111111100000000000000000000000000000000000000001
>CLHC1
1111111100000000000000000000000000000011110000000000000000000000000000000000000000000000000000000000000000000000000000000000000000000000000000000000000000000000000000000000000000000000000000000000000000000000000000000000000000000000000000000000000000000000000000000000000000000000000000000000000000000000000000000000000000000000000111111111111110000000000000000000000000000000000000000000000000000000000000000000000000000000000000000000000000000000000000000000000000000000000000000000000000000000000000000000000000000000000000000000000000000000000000000000000000000000000000000000000000
>MUC1
1111110000000000111111111111111111111111111111111111111111111111111111111111111111111111111111111111111111111111111111111111111111111111111111111111111111111111111111111111111111111111111111111111111111111111111111111111111111111111111111111111111111111111111111111111111111110011111111111110000000000000000000000000000000000000000000000000000000000000111100000000000000000000111000000000000000000000000000000000000000000000000000000000000000000001111111111111111111111100000000011111
>NRP1
10000000000000000000000000000000000000000000000000000000000000000000000000000000000000000000000000000000000000000000000000000000000000000000000000000000000000000000000000000000000000000000000000000000000000000000000000000000000000000000000000000000000000000000000000000000000000000000000000000000000000000000000000000000000000000000000000000000000000000000000000000000000000000000000000000000000000000000000000000000000000000000000000001111111111111111111111111111000000000000000000000000000000000000000000000000000000000000000000000000000000000000000000000000000000000000000000000000000000111111111111100000000000000000000000000000000000000000000000000000000000000000000000011111111111000000000001111111111000000000000000000000000000000000000001001100000000000000000000000000000000000000000000000000000000000000000000000000000001111111111111111111000000000000000000000000000000000000000000000000000000000000000000111111111
>USP48
111111111111111111111111111111000000000001111111111110000000111111111111111111111100000000000000000000000000000000000000000000000000000000000000000000000000000000000000000000000000000000000000000000000000000000000000000000000000000000000000000000000000000000000000000000000000000000000000000000000000000000000000000000000000000000000000000000000000000000000000000000000000000000000000000000000000000000000000000000000000111111111111111111111111111111111111111111111111111111111111110000000000000011111111111111111111100000000000000000000000000000000000000000011111111111111111111111111111111000000000001111111111111111111111111111111111111111110000000000000000000000000000000000000000000000000000000011111111111111111111111111111111111000000000000000000000011111111111100000000000001111111111111100000000000000000000000000001111111100000000000000000000000000000000000000000000011111111111111111111111111111100000011111111111111111111111111111111000000000000000000000000000000000000000000000000000000000000000000000000000000000000000011
>PDK2
11111111000000000000000000000000000000000000000000000000000000000000000000000000000000000000000001111111111110000000000000000000000000000011111111111111000000000000000000000000000000000000000000000000000000000000000000000000000000000000000000000000000000000000000000000000000000000000000000000000000000000001111111111111111111000000000000000000000000000000000011111111111111111111111111111110000001111111111
>ZSCAN9
1111111111111111111111000000111111111111111111111100000000000000000000000000000000000000000000000000000000000000000000000000000001111111111111111111111111111111111111111111111111111111111111111111111111111111111111111111000000000000000000111111111111100000000000000000000000000000000000000000000000000000000000000000000000000000000000000000000000000000000000000000000000000000000000000000000000000000000000000000000000000000000000000000000000100
>KAT7
11111111111111111111111111111111111111111111111111111111111111111111111111111111111111111111111111111111111111111111111111111111111111111111111111111111111111111111111111111111111111111111111111111111111111111111111111111111111111111111111111111111111111111111111111111111111111111111111111111111111111111111111111111111111111111111111111000000000000000000000000000000000000000000000000000000000000000000000000000000000000000000000000000000000000000000000000000000000000000000000000000000000000000111111111111100000000000000000000000000000000000000000000000000000000000000000000000000001111111110000000000000001
>LTF
10000000000000000000000000000000000000000000000000000000000000000000000000000000000000000000000000000000000000000000000000000000000000000000000000000000000000000000000000000000000000000000000000000000000000000000000000000000000000000000000000000000000000000000000000000000000000000000000000000011111111111000000000000000000000000000000000000000000000000000100000000000000000000000000000000000000000000000000000000000000000000000000000011111111111100000000000000000000000000000000000000000000000000000000000000000000000000000000000000111110000000000000000000000000000000000001111110010000000000000000000000000000000000000000000000000000000000000000000000000000000000000000000000000000000000000000000000000000001
>RASAL1
11100000000000000000000000000000000000000000000000000000000000000000000000000000000000000000000000000000000000000000000000000000000000000000000000000000000000000000000000000000000000000000000000000000000000000000000000000000000000000011111111111111100000000000000000000000000000001100000000000000000000000000000000000000000000000001110110000000000000000000000000000000000000000000000000000111111111111111111111100000000000000000000000000000000000000000000000000000000000000000000000000000000011000000000000000000000000000000000000000000000000000000001111111111110000000000000000011111110000000000000000000000000000000000000000000000000000000000000000000000000000000000000000000000000000000000000000000000000000000000000000000000000000000001111111111111111111111111111110000000000000000011111111111111100011
>CYP2C8
0000000000000000000010111111100010000000000000000000000000000000000000000000000000000000000000000000000000000000000000000000000000000000000000000000000000000000000000000000000000000000000000000000000000000000000000000000000000000000000000000000000111111111111111100000111111111111111100000000000000000000000000000000000000000000000000000000000000000000000000000000000000000000000000000000000000000000000000000000000000000000000000000000000000000000000000000000001111111111100000000000000000
>CYP2B6
00000000000000000000000011111000000000000000000000000000000000000000000000000000000000000000000000000000000000000000000000000000000000000000000000000000000000001000000000000000000000000000000000000000000000000000000000000000000000000000000000000000001111111111111000000011111111111111100000000000000000000000000000000000000000000000000000000000000000000000000000000000000000000000000000000000000000000000000000000000000000000000000000000000000000000000000000000000111110000000000000000000000
>CYP2A13
10000000000000000000000111111111111100000000000000000000000000000000000000000000000000000000000000000000000000000000000000000000000000000000000000000000000000000011110000000000000000000000000000000000000000000000000000000000000000000000000000000000000011111111111111100000011111111111111100000000000000000000000000000000000000000000000000000000000000000000000000000000000000000000000000000000000000000000000000000000000000000000000000000000000000000000000000000000001111110000000000000000000000
>PARL
1111011000000000000000000000000000000000000000000111111111111111111111111111111111111111111100000000000000000000000000000000111111111111111111111111111111100000000000000000000000000000000000000000000000000000000000000000000000000000000000000000000000000000000000000000000000000000000000000000000000000000000000000000000000000000000000000000000000000000000000000001111111111111111
>DAP3
11111100000000000000011111111111111111111111111111111000000000000000000000000000000000000000000000000000000000000011110000000000000000000000000000000000000000000000000000000000000000000000000000000000000000000011111000000000000000000000000000000000000000000000000000000000000000000000000000000000000000000000000000000011100011000000000000000000000000000000000000000000000000000000000000000000000000
>LIPF
111111111110000000000000000000000000000000000000000000000000000000000000000000001100000000000000000000000000000000000000000000000000000011111000000000000000000000000000000000000000000000000000000000000000000000000000000000000000000000000000000000000000000000000000000000000000000000000000000000000000000000000000000000000000000000000000000000000000000000000000000000000000000000000000000000000000000000001111
>BCKDK
1111111111111100000000000111111111111111111111100000000000000000111110000000000000011000000000000000000000000000000000000000000000000000000001111111111111110000000000000000000001111111111100000000000000000000000000000000000000000000000000000000000000000000000000000000000000000000000000000000000000000000000000000000000000000000000000001111111111111111111111110000000000000000000000000000000000000000111111111111
>PCDH7
1111111111111000000000000000000000000000000000000000000000000000000000000000000000000000000000000000000000000000000000000000000000000000000000000000000000000000000000000000000000000001111111111100000000000000000000000000000000000000000000000000000000000000000000000000000000000000000000000000000000000000000000000000000000000000000000000000000000000000000000000000000000000000000000000000000000000000000000000000000000000000000000000000000000000000000000000000000000000000000000000000000000000000000000000000000000000000000000000000000000000000000000000000000000000000000000000000000000000000000000000000000000000000000000000000000000000000000000000000000000000000000000000000000000000000000000000000000000000000000000000000000000000000000000000000000000000000000000000000000000000000000000000000000000000000000000000000000000000000000000000000000000000000000000110000000000000000000000000000000000000000000001111111111110011111111111111111111111111111111111111111111111111111111111111111111111111111111111111111111111111111000000000111111111111111111111111111111111111111111111111111111111111111111111111111111111111111111111111111110000000000000000000000001111111111111111111111111111111111111111111111111111111111111111111111111111111111111111111111000
>LDHD
111111111111111111111111111110000000000000000000000000000000000000000000000000000000000000000000000000000000000000000000000000000000000000000000000000000000000000000000000000000000000000000000000000000000000000000000000000000000000000000000000000000000000000000000000000000000000000000000000000000000000000000000000000000000000000000000000000000000000000000000000000000000000000000000000000000000000000000000000000000000000000000000000000000000000000000000000000000000000000000000000000000000000000000000000
>MAGI3
11111111111110000000010000000000000000000000000000000111111111000000000000000000000000000000000000011111111111100011111111111111111111111111111111111111111000000000000000000000000000000000000000000000000000000000000001111111111111111111111111111111111111111111111110000000000000000111111111111111111111111111110001111111111111111111111111111111111111110001111111111111111111111111111111111110000000000000000000001111111000000000000000000000000000000000000000000000000000000000000000000000000111111111111111111111111111111111111111111111111111111111111111111111111111111111111111111111111110000000000001111111111111100000000000000000000000000000000000000011111111111111111111111111111111111111111111111111111111111111111111111100000000000000000000000000000000000000000000000000000000000000000000000000000000000011111111111111111111111111111111110000000000000000000011111111111111100000000000011010000000000000000000000000000000000000000111111111111111111111111111111111111111111111111111111111111111111111111111111111111000000000000000000000000000000000000000000000000000000000000000000000000000000000011111111111111111111111111111111111111111111111111111111111111111111111111111111111111111111111111111111111111111111111111111111111111111111111111111111111111111111111111111111111111111111111111111111111111111111111111111111111111111111111111111111111111111111111111111111111111111111111111111111111111111111111111111111111111111111111111111111111111111111111100000000001110111111
>NUPR1L
1111111111111111111111111110000000000000111111111111111111111111111111111111111111111111111111111
>ALDH3A1
100000000000000000000000000000000000000000000000000000000000000000000000000000000000000000000000000000000000000000000000000000000000000000000000000000000000000000000000000000000000000000000000000000000000000000000000000000000000000000000000000000000000000000000000000000000000000000000000000000000000000000000000000000000000000000000000000000000000000000000000000000000000000000000000000000000000000000000000000000000000000000000000000000000001111111111
>ANGPT1
100000000000000001111111111111111111111000000001111111111111111111111111111111111111111111111111111111111111111111111111111111111111111111111111111111111111111111111111111111111111111111111111111111111111111111111111111111111111111111111111111111111111111110000000000000000000000000000000000000000000000000000000000000000000000000000000000000000000000000000000000000000000000000000000000000000000000000000000000000000000000000000000000000000000000000000000000000000000000000000000000000000000000000
>ANGPT2
1000000000000000001111111111111111111111100000111111111111111111111111111111111111111111111111111111111111111111111111111111111111111111111111111111111111111111111111111111111111111111111111111111111111111111111111111111111111111111111111111111111111111111111111111111111000000000000000000000000000000000000000000000000000000000000000000000000000000000000000000000000000000000000000000000000000000000000000000000000000000000000000000000000000000000000000000000000000000000000000000000000000000001
>FPR3
11000000000000000000000000000000000000000000000000000000000000000000000000000000000000000000000000000000000000000000000000000000000000000000000000000000000000000000000000000000000000000000000000000000000000000000000000000000001111111111111110000000000000000000000000000000000000000000000000000000000000000000000000000001111111111111111111111111111111111
>BLM
1111111111111111111111111111111110000111011110000000000000000000000000001111111111111111000001111111111111111110000011111111111111111111111111111111111110000000111111111111111111111111111111111111111111111111111111111111111111111111111111111111111111111111111111111111111111111111111111000000000111111111111111111111111111111111111111111111111111111111111111111111111111111111100000000000000000000000000000000001111111111111111111111111111111111111111111111111111111111111111111111111111111111111111111111111111111111111111111111111111111111111111111111110000000000011111111111111111111111111111111111111111111111111111111111111111111111111111111100000000000000000000000000000000000000000000000000000000000000000000000000000000000000000000000000000000000000000000000000000000000000000000000000000000000000000000000000000000000000000000000000000000000000000000000000000000000000000000000000000000000000000000000000000000000000000000000000000000000000000000000000000000000000000000000000000000000000000000111111111111111111110000000000000000000000000000000000000000000000000000000000000000000000000000000000000000000000000000000000000000000000000000000000000000000000000000000000000000000111111111111111111111111111100000000000000000000000000000000000000000000000000000000000000000000000011111111111111111111111111111111111111111111111111111111111111111111111111111111111111111111111111111111111111111100000000000000011
>GRK1
10000000000000011111111111111111111111111110000000000000000000000000000000000000000000000000000000111111100000000000000111111111111111111111110000000000001111111111111111111111111111110000000000000000000000000000000000000000000000000000000000000000000000000000000000000000000000000000000000000000000000000000000000000000000000000000000000000000000000000000000000000000000000000000000000000000000000000000000000000000000000000000000000000000000000000000000000000000000000000000000000000000000000011100000000000000000000000000000000000001111111111111111111110000001
>ALS2CL
11111111110000000000000000000001111111111111000000000000000000000000000000000000000000000000000000000000000000000000000000000000000000111111111111110000000000000000000000000000000000000000000000000011111111100000000000000000000000000000000000000000000000000000000000000000000000000000000000000000000000000000000000000000000000000000000000000000000000000000000000000000000000000000000000000000000000000000000000000000000000000000000000000000000000000000000000000000000000000000000000000000000000000000000000000000000000000000000000000000000000000000000000000000000000000000000000000000000000000000000000000000000000000000000000000001111111111111111111111111111000010000000000000000000000000000000000000001111111111111110000000000000000001111111111111111111110000000000000000000000000000000000000000000000000000000000000000011000000000000000000000000000000000000000000000000010000000000000000000000000000000000000000000000000000000000000111111111111111111
>PTGER3
1111111111100000000011111111111111111111111000000000000000000000000000000000000000000000000000000000000000000000000000000000000000000000000000000000000000000000000000000000000000000000000000000000000000000000000000000000000000000000000000000000000000000001111111111111111111111111000000000000000000000000000000000000000000000000000000000000000000000000000000000111111111111111111111111111111111111111111111111111111111
>LRRC43
11111111111111111111111111000000000000000000000000000000000000000000000111111111010000000000000000000000000000000000000000000000000000000000000000000000000000000000000000000000000000000000000000000000000000000000000000000000000000000000000000000000000000000000000000000000000000000000000000000000000000000000000000000000000000000000000000000000000000000001110011111111111111110011000000011111111111111111111111111111000111111111111111111111000000000000000000000000000000000000000000000000000000000000000011111111111111111111111111111111111111111111111111111111100000000000000000000000000000000000000011111111111111111111111111000000000000000000000000000000
>RRP12
1111111111111111111111111111111111111111111111100000000000111111111111111111111111111111000000000000000000001111111111111110000000000001111110000000000000000111100000000000000000000000000000000000000111111111000000000000000000000000000000000000000000000000000000000000000011000000000000011111111111111111000000000000000000000000000000000000000000000000000111111111100000000000000000000000000000000000000000000000000000000000000000000000000000000000000000000011111110000000000000000000000000000000000000000000000000000000000000000000000000000000000000000000000000000000000000000000000000000000000000111111111111110000000000000000000000000000000000000000000000000000000000000000000000000000000000000000000000000000000000000000000000000000111111111110000000000000000000000000000000000000000000000000000000000000000000000000000000000000000000000000000000000000000000000000000000000000000000000000000000000000000000000000000000000000000000000000000000000000000000000000000000000000000000000000000000000000000000000000000000000000000000000111111111111111111111111111111111111111111111111111111111111111111111111111111111111111111111111111111111111111111111111111111111111111111111111111111111111111111111111111111111111111111111111111111111111111111111111111111111111111111111111111111111111111111111111
>TENM1
11111111111111111111111111111111111111111111111111111011111111111111100000000000000000000000000111111111111111111111111111111111111111111111111111111111111111111111000011111111111111111111111111111111111111111111111111111111111111111111111111111000000000000000000000000000000000000000000000000000000000000000000000000000000000000000000000000000000000000111111111111111111100000001111101111111111000100000000000000000000000000000000000000000000000000000000000000000000000000000000000000000000000000000000000000000000000000000000000000000000000000000000000000000000000000000000000000000000000000000000000000000000000000000000000000000000000000000000000000000000000000000000000000000000000000000000000000000000000000000000000000000000000000000000000000000000000000000000000000000000000000000000000000000000000000000000000000000000000000000000000000000000000000000000000000000000000000000000000000000000000000000000000000000000000000000000000000000000000000000000000000000000000000000000000000000000001000010000000000000000000000000000000000000000000000000000000000000000000000000000000000000000000000000000000000000000000000000000000000000000000000000000000000000000000000000000000000111100000000000000000000000000000000000000000000000000000000000000000000000000000000000000000000000000000000000000000000000000000000000000000000000000000000000000000000000000000000000000000000000000000000000000000000000000000000000000000000000000000000000000000000000000000000000000000000000000000000000000000000000000000000000000000000000000000000000000000000000000000000000000000000000000000000000000000000000000000000000000000000000000000000000000000000000000000000000000000000000000000000000000000000000000000000000000000000000000000000000000000000000000000000000000000000000000000000000000000000000000000000000000000000000000000000000000000000000000000000000000000000000000000000000000000000000000000000000000000000000000000000000000000000000000000000000000000000000000000000000000000000000000000000000000000000000000000000000000000000000000000000000000000000000000000000000000000000000000000000000000000000000000000000000000000000000000000000000000000000000000000000000000000000000000000000000000000000000000000000000000000000000000000000000000000000000000000000000000000000000000000000000000000000000000000000000000000000000000000000000000000000000000000000000000000000000000000000000000000000000000000000000000000000000000000000000000000000000000000000000000001111111111111111111111111111111111111111111111111100000011111111111110000000000000000000000000000000000000000000000000000000000000000000000000000000000000000000000000000000000000000000000000000000000000000111111011111111111111111111111111111111100000000000000000000000000000000011111
>EIF4G2
1111111111111111111111111111111111111111111111111111111111111111111111111111100000000000000000000000000000000000000000000000000000000000000000000001111111111111000000000000000001111111111111111111111111000000000000000000000000000000000000000000000000000000000000000000000000000000000001110000000000000000000011111111111111111111111111111111111111111111111111111111111111111111111111111111111111111111111111111111111111111111111111111111111111111111111111111111111111111111111111111111111111111111111111111111111111111111111111111111111111111100000000000000000000000000000000000000000000000000000000000000000000000000000000000000000000000000000000000000000000000000000000000000000000000000000000000000000000000000000000000000000000000011111111111000000000000000110000000000000000000000000111111111111111110000000000000000000000000000000000000000000000000000000000000000000011111111100000000000011111111111111
>MUC17
11111001000000000000011111111111111111111111111111111111111111111111111111111111111111111111111111111111111111111111111111111111111111111111111111111111111111111111111111111111111111111111111111111111111111111111111111111111111111111111111111111111111111111111111111111111111111111111111111111111111111111111111111111111111111111111111111111111111111111111111111111111111111111111111111111111111111111111111111111111111111111111111111111111111111111111111111111111111111111111111111111111111111111111111111111111111111111111111111111111111111111111000100011111111111111111111111111111111111111111111111111111111111111111111111111111111111111111111111111111111111111111111111111000000001111111111100000001111111111111111111111111111111111111111111111111111111111111111111111111111111111111111111111111111111111111111111111111111111111111111111111111111110011100011111011111111111111111111111111111111111111111111111111111111111111111111111111111111111111000000011111111111111111111111111111111111111111111111111111111111111111111111111111111111111111111111111111111111111111111111111111111111111111111111111111111111111111111111111111111111111111111111111111111111111111111111111111111111111111111111111111111111111111111111111111111111111111111111111111111111111111111111111111111111000000011111111111111111111111111111111111111111111111111111111111111111111111111111111111111111111111111111111111111111111111111111111111111111111111111111111111111111111111111111111111111111111111111111111111111111111111111111111111111111111111111111111111111111111111111111111111111111111111111111111111111111111111111111111111111111111111111111111111111111111111111111111111111111111111111111111111111111111111111111111111111111111111111111111111111111111111111111111111111111111111111111111111111111111111111111111111111111111111111111111111111111111111111111111111111111111111111111111111111111111111111111111111111111111111111111111111111111111111111111111111111111111111111111111111111111111111111111111111111111111111111111111111111111111111111111111111111111111111111111111111111111111111111111111111111111111111111111111111111111111111111111111111111111111111111111111111111111111111111111111111111111111111111111111111111111111111111111111111111111111111111111111111111111111111111111111111111111111111111111111111111111111111111111111111111111111111111111111111111111111111111111111111111111111111111111111111111111111111111111111111111111111111111111111111111111111111111111111111111111111111111111111111111111111111111111111111111111111111111111111111111111111111111111111111111111111111111111111111111111111111111111111111111111111111111111111111111111111111111111111111111111111111111111111111111111111111111111111111111111111111111111111111111111111111111111111111111111111111111111111111111111111111111111111111111111111111111111111111111111111111111111111111111111111111111111111111111111111111111111111111111111111111111111111111111111111111111111111111111111111111111111111111111111111111111111111111111111111111111111111111111111111111111111111111111111111111111111111111111111111111111111111111111111111111111111111111111111111111111111111111111111111111111111111111111111111111111111111111111111111111111111111111111111111111111111111111111111111111111111111111111111111111111111111111111111111111111111111111111111111111111111111111111111111111111111111111111111111111111111111111111111111111111111111111111111111111111111111111111111111111111111111111111111111111111111111111111111111111111111111111111111111111111111111111111111111111111111111111111111111111111111111111111111111111111111111111111111111111111111111111111111111111111111111111111111111111111111111111111111111111111111111111111111111111111111111111111111111111111111111111111111111111111111111111111111111111111111111111111111111111111111111111111111111111111111111111111111111111111111111111111111111111111111111111111111111111111111111111111111111111111111111111111111111111111111111111111111111111111111111111111111111111111111111111111111111111111111111111111111111111111111111111111111111111111111111111111111111111111111111111111111111111111111111111111111111111111111000000000000000000000000000000000000000000011111111111111111100000000000000000000000000000000000000000000000000000000000000000000000000000000000000000000000000000000000000000000000000000000000000000000000000000000000000000000000000000000000000000000000000000000000011111111111110000000000000000000000000000000000000000000000000000000000011111
>OPALIN
111000000000011111111111100000000000000000000000000001111111111111111110000011111111111111111111111110000000011111111100000000000000000000001
>MTMR14
11111111111111111111111111111100000000111111111111111111000000000000000000000000000000000000000001111111111000000000000000000000000000000000000000000000000000000000000000011111111111100000000000000000000000000000000000000000000000001100000000000000000000000000000000000000000000000000000000000000000000000000000000000000000000000000000000000000000000000000000000000000000000000000000000000000000000000000111111111111111111100000000000000110000000001111111111111111100000111111111111111111111111011100111111111111111111111111111111111111111111111111111111111111111111111111111111110000000000111110110000000000000000000111111111111100000000000000111111
>ATP1B2
11111111111111110000000000000000000000000000000000000000000000000000000000000000000000000000000000000000000000000000000000111111001100000011111000000000000000000000000000000000000000000000000000000000000000000000000000000000000000000000000000000000000000000000000000000000000000000000000011
>DYNC2H1
111111111111000000000000000000000000000000000000000000000000000000000000000000000000000000000000000000000000000000000011111111111111111111110000011111111111111111111111111100000000000000111111111000000000000001111111111111100000000000000000000000000000000000000000111111111111111111100000000000000000000111111111111111100000000000000000000111111111111111111111110000000000000000000000000000000000000000000111111111111111111111111110111111101100000000000011111111111111111111111111110000001111111111111111111111111111111111111111001110111111111111111111111111111111111111111111000000000000000011111111111111111111000000000011111111111111111111111111111111111111111111111111111111111111111111111111111111111111111111111111111111111111111111111111110000000000000111111111111111111111111111111111100000000000000111111111111111111111111111111111111111100000000000000000001111111111111111111111111111111111100000000000000000000000000000000001111111111111111111111111111111111111000111111111110000000000000000000000000000000111111111111111111111111111111111100111111111111111111111111111111111111111111111110010100000000000000000000000000000000000000000000000001111111111111111111111111100000000000000000000111111111111111111111111111111100000000000000011111111111111110000000000000000011111111100000000000001111111111111111100000000000000000000000000000000000000001011111110000000000000000000000000000000000001000110000000000000000000000000000000000000000000000000000000000000000000000000000000000000000000000000000000000000000000000000000000000000000000000000011111111111000000000000000011111111000000000000000000000000000000000000000000000000000000000000000000000000000000000000000000000000000000000000000000000000000000000000000000000000000000000000000000000000000000000000000000000000000000000000000000000000000000000000000000000000000000000000000000000000000000000000000000000000000000000000000000000000000000000000000000000000000000000000000000000000000000000000000000000000000000000000000000000000000000000000000000000000000000000000000000000000000000000000000000000000000000000000000000000000000000000000000000000000000000000000000000000000000000000000000000000000000000000000000000000000000000000000000000000000000000000000000000000000000000000000000000000000000000000000000000000000000000000000000000000000000000000000000000000000000000000000000000000000000000000000000000000000000000000000000000000000000001000000000000000000000000000000000000000000000000000000000000000000000000000000000000000000000000000000000000000000000000000000000000000000000000000000000000000000000000000000000000000000000000000000000000000000000000000000000000000000000000000000000000000000000000000000000000000000000000000000000000000000000000000000000000000000000000011111111110000000000000000000000000000000000000000000000000000000000000000000000110000000000000000000000000000000000000000000000000000000001111111111111111111111111111111111111111111111111111111111111111111111111111111111111111111111111111111111111111111111111111100000000000001111111111111111111111111111111111111111111111111111111110000000000000000000001111111111111111111111111111111111111111111111111111111111111111111111111111111111111111111110000000000000000000000000000000000000000000000000000000000000000000000000000000000000000000000000000111111111100000000000000000000000000000000000000000000000000000000000000000000000000000000000000000000000000000000000000000000000000000000000000000000000000010000000000000000011111111111111111111100000000000000000000000000000000000000000000011111111111000000000000000000000000000000000000000000000000000000000011111111111110000000000000000000000000000000000000000000000000000000000000000000000000000000000000000000000000000000000000000000000000000000000000000000000000000000000000000000000000000000000000000000000000000000000000000000000000000000000000000000000000000000000000000000000000000000000000000000000000000000000000000000000000000000000000000000000000000000000000000000000000000000000000000000000000000000000000000001111111111111111111111111111100000000111111111111111111100000000000000000000000000000000000000000000000000000000000000000000000000000000000000000000000000000000000000000000000000000000000000000000000000000000000000000000000000000000000000011111111111000000000000000000000000000000000000000000
>HSPA4L
00000000000000000000000000000000000000000000000000000000000000000000000000000000000000000000000000000000000000000000000000000000000000000000000000000000000000000000000000000000000000000000000000000000000000000000000000000000000000000000000000000000000000000000000000000000000000000000000000000000000000000000000000000000000000000000000000000000000000000000000000000000000000000000000000000000000000000000000000000000000000000000000000000000000000000000000000000000000000000000000000000000000001111111111111111111111111111111111111111111111111111111111111111111111111111111111111111000000000001111111111111111111111111111110000000000011111111111111111110000000000000000011110000000000000000011111111111111111100000000011111111111111000000000000000000001111111111111111000000000000000000011111111111111111111111111111111111111111111111111111
>CNIH4
1000000000000000000000000000000000000000000000000000000000000000000000000000000000000000000000000000000000000000000000000000000000000000001
>ORMDL2
111111111000000000000000000000000000000000000000000000000000000000000000000000000000000000000000000000000000000000000000000000000000000000000000000000001
>ZBTB33
111111111100000000000000000000000000000000000000000000000000000000000000000000000000000000000000000000000000000000000001111111111111111111111111111111111111111111111111111111111111111111111111111111111111111111111111111111111111111111111111111111111111111111111111111111111111111111111111111111111111111111111111111111111111111111111111111111111111111111111111111111111111111111111111111111111111111011100111111111100000000000000000000000000011111111111111111111110000000000000000000000000000000000000000000000000000000000000000000000000000000000000000000000000000000000000000000000000000000000000110000000000000000000000000000000000000000000000000000000000000000000000000
>QKI
11111111111111111111111111111111111100000000000000001111111111111111111111111111000000000000000000000000000000000000000000011111111111111111111111100000000000000000000000000000000000000000000000000000011111111111111111111111111111111111111111111111111111111111111111111111111111111110000000000000001111111111111111111111111111100000010111111
>NOG
1111000000000000000000000000000000011111111111000000000001110000000000000000000000111111111111111100000000000011100000000001111111111111111111110000000000000000000000000000000000000000000000000000000000000000000000000000000000000000
>FAIM3
100000000000000001111111111110000000000000000000000000000000000011111111111100000000000000000000000000000000000000000000000000000000000000000001111111111111111111111111111111111111111111111111111111111111111111111111111111111111111111111111111111111100000000000000000000000000000000001111111111111111111111111111110001111111111111111111111000000000000000000000000000000000000111100001100001
>PRKAB1
111111111111111111111111111111111111111111111111111111111111111111111111111111000000000000000000000000000000000000000000000000000000000000000000000000000000000001111111111111111111111111111111111111111111000000000000111111111111010000000000000000000000000000000000000000
>SYNGAP1
11111111110000000000000000000001111111111110000000000000000000111111111111111111111111111111111111111111111111111111111111111111111111111111111111111111111111111111111111111111111111111111111111111000000000000000000000000000000000000000000000001111111111111111110000000000000000000000000000000000000000000000000000000000000000000000000000000000000000000000000000000011111111111111111111111111111111100000000000000000000000000000000000000000000000000000000000000000000000000000000000000000000000000000000000000000000000000000000000001100000000000000000000000000000000000000000000000000000000000000000000000000000000011000000000000000000000000000000000000000000000000000000111111111111000000000000000000000011111111111111111111111111111111111111111111111111111111111111111111111111111111111111111111111111111111111111111111111111111111111111111111111111111111111111111111111111111111111111111111111111111111111111111111111111111111111111111111111111111111111111111111111111111111111111111111111111111111111111111111111111111111111111111111111111111111111111111111111111111111111111111111111111111111111111111111111111111111111111111111111111111111111111111111111111111111111111111111111111111111111111111111111111111111111111111111111111111111111111111111111111111111111110111111111111111111111111111111111111111111111111111111111111111111111111
>PGRMC1
111111111111111111110000000000000000000000000000000111111111111111100000000000000000000000000000000000000000000000000000000000000000000000000000000000000000000000000000000000011111111111111111111
>PRB2
10111110001111111111111111111111111111111111111111111111111111111111111111111111111111111111111111111111111111111111111111111111111111111111111111111111111111111111111111111111111111111111111111111111111111111111111111111111111111111111111111111111111111111111111111111111111111111111111111111111111111111111111111111111111111111111111111111111111111111111111111111111111111111111111111111111111111111111111111111111
>MSLN
111110000000000000000000000000000011111111111111110000000000000000000000000000000000000000000000000000000000000000000000000000000000000000000000000000000000000000000000000000000000000000000000000000000000000000000000000000000000000000000000000000000000000000000000000000111111111111111111111111111111111111100000000000000000000000000000000000000000000000000000000000000000000000000000000000000000000000000000000000000000000000000000000000000000000000000000000000000000000000000000000000000000000000000000000000000000000000000000000000000000000000000000111111111100000000000000000000000000000000000000000000000000000000000000000001
>MATR3
1111111111111111111111100000000000000000001111111100011111111111111111111111111111111111111111111111111111111110000000000001111001110000000000111111111111111111111111111111111111111111111111111111111111111111111111111111111111111111111111111111111111111111111111111111111111111100000000000000000000000000000000000000000000000000000011111111111111111111111111111111111111111111111111111111111111111110000000000000000000000000000000000000000000000000000000000000000000000011111111111111111111111111100000000000000000000000000000000000000000000000000000000000000000000000111111111111111111111111111111111111111111111111111111111111111111111111111111111111111111111111111111111111111111111111111111111111111111111111111111111111111111111111111111111111111111111111111111111111111111111111111100000000000000000000000000011111111111100111111111111111111
>TMEM144
111111011000000000000000000000000000000000000000000000000000000000000000000000000000000000000000000000000000000000000000000000000000000000000000011111111111111111111111111111111000000000000000000000000000000000000000000000000000000000000000000000000000000000000000000000000000000000000000000000000000000000000000000000000000000000000000000000000
>CDH22
111111111000000000000000000000000011111111111111111111111110000000000000000000000000000000000000000000000000000000000000000000000000000000000000000000000000000000000000000000000000000000000000000000000000000000000000000000000000000000000000000000000000000000000000000000000000000000000000000000000000000000000000000000000000000000000000000000000000000000000000000000000000000000000000000000000000000000000000000000000000000000000000000000000000000000000000000000000000000000000000000000000000000000000000000000000000000000000000000000000000000000000000000000000000000000000000000000000000000000000000000000000011111111000000000000000000000000000000000000000000000000000000000000000000000001111111111111111111111111111111111111111111111111111110000000000000000000000000000000000111111111111111111111100000000000000000111111111111
>CCNJ
00000000000000000000000000001100000000000000000000000000000000000000000000000000000000000000000000000000000000000000000000000000000000000000000000000000000000000000000000000000000000000000000000000000000000000000000000000000000000000000000000000000011111111111111111111111111111111111111111111111111111111111111111111111111111111111111111111111111111100000111111111111111110000000011
>GIPC1
111111111111111111111111111111111111111111111111111111111000011111111111111100000000000000000000000000000000000000000000000000000000000000000000000000000000000000000000000000000000000000000000000000000000000001111111111111111111111111111111111111111111111111111111111110000000000000000000001111111111111000000000000000000000000011111
>KIAA1429
111100000000000000000000000000000000000000000000000000000000000000000000000000000000000000000000000000000000000000000000000000011111111111111111111111111111111111111111111111111111111111111111111111111111111111111111111111111111111111111111111111111111111111111111111111111111111111111111111111111111111111111111111111111111111111111111111111111100000000011111111111111111111111111111111111111111110000000000000000000000000000000000000000000000000000000000000000000000000000000000000000000000000000000000000000000000000011111111000000000000000000000000000000000000000000000000000011111111100000000000000000000000000000000000000000000000000000000000000000000100111000000000000000000000000000000000000000000000000000000000000000000000000000001111111111110000000000000000000000000000000000000000000000000000000000000000000000000000000011111111111111000000000000000000000000000000000000000000000000000000000000000000000000000000000000000000000000000001110000000000000000000000000000000000000000000000000000000000000000000000000000000000000000000000000000000000000000000000000000000111111100000000000000000000000000000000000000000000011111000000000000000000000000000000000000000000000000000000000000000000000000000000000000000000000000000000000000000000000000000000000000000000000000000000000000000000011111111111111111111111000000000000000000000000000000000000000000000000000000000000000000000000000000000000000000111111111111111100000000000000000000000010000000111111111111111111111111111111111111111111110000000000000000000000000000000000000000000000000000000000000001111111111111111111111111111111111111111111111111111111111111111111111111111111111111111000000000001111111111111111111111111111111111111111111111111111111111111111111111111111111111111111100001111111111111111111111111111111111111111111111111111111
>LIN54
11110000000000000000000000000000000000000000000111111111111111111111111111111111000000000000000111111111111111000000001111111111111111110000000000001111111111111111111111111111111111111111111111111111111111111111111111111111111111111111111111111111111111111111111111111111111111111111111111111111111111111111111111111111111111111111111111111111111111111111111111111111111111111111111111111111111111111111111111111111111111111111111111111111111111111111111111111111111111111111111111111111111111111111111111111111111111111111110000000000000000000000000000000000001111111111110110000111111111111111111000000000000000000000000000000000011111111111111111111111111111111111111111111111111110000000000000000011111111111111111110000000000000000000000000000
>GLS2
11111111111111000000000000000000000011111111111111111111111111111111111110000000000000000000000000000000000000000000000000000000000000000000000000000000000000000000000000000000000000000000000000000000000000000000000000000000000000000000000000000000000000000000000000000000000000000000000000000000000000000000000000000000000000000000000000000000000000000000000000000000000000000000000000000000000000000000000000000000000000000000000000000000000000000000000000000000000000000000000000000000000000000000000000000000000000000000000000000000000000000000000000000000000000000000000000000000000000000000000000
>TIRAP
1111111111111111111110000000001111111111111111111111111111111111111111111111111111111000000000000000000000000000000000000000000000000000000000000000000000000000000000000000000000000000000000000000000000000000000000111111111111111111000
>IL18BP
1111111000000000000000000000000000111111111111111111100000000000000000000000000000000000000000000000000000000011111111111111110000000000000000000000000000000000000000000000111111111111111111110001111
>ARCN1
1000000000000000000000000000000000000000000000000000000000000000000000000000000000000000000000000000000000000000000000000000000000000000111111111111111111111111111111111111111111111111111111111111111111111111111111111111111111111111111111111111111111111111111111111111111000000000000000000000000000000000000000000000000000000000000000000000000000000000000000000000000000000000000000000000000000000000000000000000000000000000000000000000000000000000111111111110000000000000000000000000000000000000000000000000000
>HRH4
111111111110000000000000000000000000000000000000000000000000000000000000000000000000000000000000000000000000000000000000000000000000000000000000000000000000000000000000000000000000000000000000000000000011111111111111111111111111111111111111111111111111111111111111111111111111111111111111111111111111000000000000000000000000000000000000000000000000000000000000000000000000001111111111111111
>SLC38A4
1111111111111111111111111111111111111111111111111111111111111111111111111111000000000000000000000000000000000000000000000000000000000000000000000000000000000000000000000000000000000000000000000000000000000000000000000000000000000000000000000000000000000000000000000000000000000000000000000000000000000000000000000000000000000000000000000000000000000000000000000000000000000000000000000000000000000000000000000000000000000000000000000000000000000000000000000000000000000000000000000000000000000000000000000000000000000000000000000000000001110111111
>NEK3
10000000000000000000000000000000000011111111111111000000000000000000000000000000000000000000000000000000000000000000000000000000000000000000000000000000000000000000000000000000000000000000000000000000000000000000000000000000000000000000000000000000000000000000000111111111111111111111111111111111111111111111111111111111111111111111111111111111111111111111111111111111111111111111111111111111111111111111111111111111111111111110011111111111111111111111111111111111111111111111111111111111111110000000000001
>AFAP1L1
111110010000000000000000000000000000000000000111111000000000000000000000000111111111111111111111111111111111111111111111000000000011111111111111111111111011100000000000111111111111111111111111111111111111111111111111110000000000000000000000000000000000000001100000000000000011111100000000000000000000000000000011111111111111111111111111111111111111111111111111111111111111111111111100000000011111111111111111111111111111111000000000000000000000000001111111111100000000000000000000000000000001111110100000000000001110000000000000000111101111111111111111111111111111111111111111111111111111111111111111111111111111111111111111111111111111111111111111111111111111111111111111111111111111111111111111111111111111111111111111111111111111111111111111111111111111111110011111
>SUMF2
1111111111111111111111111111001111110111000000000000000000000000000000000000000000000000000000000000000000000000000000000000000000000000000000000000000000000000000000000000000000000000000000000000000000000000000000000000000000000000000000000000000000000000000000011111111111111111111100000000000000000000000000000000000000000000000000000000000000000000000000
>SYT3
11111111000000000000000000000000000001111111111111000000000000000000000000000000000111111111111111111111111111111111111111111111111111111111111111111111111111111111111111111111111111111111111111111111111111111111111111111111111111111111111111111111111111111111111111111111111111111111111111111111111110000000000000000000000000000000000000000000000000000000000000000000000000000000000000000000000000000000000000000000000000000000000000000000000000000000000000000000000000000000000001100000000000000000000000000000000000000000000000000000000000000000000000000000000000111111111111111111111111
>SH2B1
111111111111111111111111100000000000000000000000000000000000000000000000000000001111111111111111111111111111111111111111111111111111111111111111111111111111111000000011111111111111111111111111111111111111111111111111111111111111111111111111111111110000000000111111111111111111111111110000000011111111111000000011111111111111111111100000000000000000000000000000001111111111111111111111111111111111111111111111111111111111111111111111111111111111111111111111111111111111111111111111111111111111111111111111111111111111111110000000000000000000000000000000000000000000000000000000000000000000000000000000000000000000000000000001111111111111111111111111111111111111111111111111111111111111111111111111111111111111111111111111111111111111111111111111111000110000
>EMD
11111110000000000000000000000000000011111111111111111111111111111111111111111111111111111111111111111111111111111111111111111111111111111111111111111111111111111111111111111111111111111111111111111111111111111111111111111110000000000000000000000000011111
>EDNRB
1111101100000000000000000000001111111111111111100000000000000000000000000001111111111111111111111000000000000000000001111111111111111111111111111111111111111111111111111111100000000000000000000000000000000000000000000000000000000000000000000000000000000000000000000000000000000000000000000000000000000000000000000000000000000000000000000000000000000000000000000000000000000000000000000000000111111111111111111110000000000000000000000000000000000000000000000000000000000000000000000000000000000111111111111111111111111111111111111111
>PAFAH2
11111101110000000000000000000000000000000000000000000000000000000000000000000000000000000000000000000000000000000000000000000000000000000000000000111111111111100000000000000000000000000000000000000000000000000000000000000000000000000000000000000000000000000000000000000000000000000000000000000000000000000000000000000000000000000000000000000000000000000000000000000000000000000000000001111111
>CLTA
11111111111111111111111000000000000000000111100000101111111111111111111111111111111111111111111111111111111111111111111111111111111111111111110000001111111111111111111000000000000000000000000000011111111111110000000000111111111111111111000000001111
>CLPS
1000000000000000000000000000000000000000000000000000011111111111111100000000000000000000000000000000000010111111
>SERPINF2
10000000000000000000000000000011111111111000000000000111111111111111111111111111000000000000000000000000000000000000000000000000000000000000000000000000000000000000000000000000000000000000000000000000000000000000000000000000000000000000000000000000000000000000000000000000000000000000000000000000000000000000000000000000000000000000000000000000000000000000000000000000000000000000000000000000000000000000000000000000000000000000000000011111111111111111111111111111000000000000000111111111111
>GH1
1111100000000000000000000000000000000000000000000000000000000000000110000000000001111111111111111110000000000000000000000001111111111111111000000000000000000000000000001111111111100000000000000000000000000000000000010
>GDNF
111111111111111110000000000000000000000000111111111111111111111111111111111111100001111111111111111111111111111111111111111111111111111110000000000000000000000000000000000000000001111111111111110000000000000000000000000000000000
>CCDC179
10001110000111111111111111111111111111111111111111111111100000000001
>RABEPK
110000011111111100000000000000000000000000000000000000000000000000000000000000000101100000000000000000000000000000000000000000000000000000000000000000000000000000000000000000000000000000000000000000000000000000000000000000000000000000000000000000000000000000000000000000000000000000000000000000000000000000000000000000000000000000000011111110000000000000000000000000000000
>UGT1A1
11111111111000000000000000000000000000000000000000000000000000000000000000000000000000000000000000000000000000000000000000000000000000000000000000000000000000000000000000000000000000000000000000000000000000000000000000000000000000000000000000000000000000000000000000000000000000000000000000000000000000000000000000000000000000000000000000000000000000000000000000000000000000000000000000000000000000000000000000000000000000000000000000001111111111111111110000000000000000000000000000000000000000000000000000000000000111111111111111111
>UBE3A
11111111111111111111111111111100000000000000000000000000000000000000000000000000011111111111111111111111111111111100000000000000000000000000000000000000000000000011111111111111111111111111111111111111111111111111111111111111100000000000000000000000000000000000000000000000000000000000000000000000000000000000000000000000000000000000000000000000000000000000000000001000000000000000000001111111111111111100000000000000000000000000000000000000000000000000000000000000000000000000000000000000000000000000000000111111111111111110000000000000000000000000000000000000000000000000000000000000000000000000000000000000000000000000000000000000000000000000000000000000000000000000000000000000000000000000000000000000000000000000000000000000000000000000000000000000000000000000000000000000000000000000000000000000000000000000000000000000000000000000000000000000000000000000000000000000000
>CLCN6
11100000000000001111111111111111111111111111100000000000000011111111110000000000000000000000000000000000000000000000000000000000000000000000000000000000000000000000000000000000000000000000000000000000000000000000000000000000000000000000000000000000000000000000000000000000000000000000000000000000000000000000000000000000000000000000000000000000000000000000000000000000000000000000000000000000000000000000000000000000000000000000000000000000000000000000000000000000000000000000000000000000000000000000000000000000000000000000000000000000000000000000000000000000000000000000000000000000000000000000000000000000000000000000000000000000000000000000000000000000000000000000000011111111111111111111111111111111111111111111111111111111111111111111111000000000000000111111111111111111111111111111111110000000000000000000000000000000000000000000000000000000000000000111111111111
>CDSN
1111111111100000000000000000000000000000000000000000001111111111111111111111111111111111111111111111111110100000111111111111111111111111111111111111111111111111111111111111111111111111111111111111111111111111111111111111111111000000000000110111111000000000000000000000000000000000000000000000000000000000000000000000000000000000000000000100000000000000000011111111110000000000000011111111111111111111111111111111111111111111111111111111111111111111111111111111111111111111111111111111111111111000000000000000000000000000110111111
>THPO
11000000000000000000000000000000000000000000000000000000000000000000000000000100000000000000000000001111111111111100000000000000000000000000000000000000000000000000000000000000000000000000000000000000000000000000000000000000000000000001111100000000000000000000000000000111111111111111111011101111110000000000000000000000000011111111111100000000111111111
>AQP4
11111111111111111100000000000000000000000000000000000000000000000000000000000000000000000000000000000000000000000000000000000000000000000000000000000000000000000000000000000000000000000000000000000000000000000000000000000000000000000000000000000000000000011111111111111111111111111111111111111111111111111111111111111111011
>FCGBP
10000000000000000000011111111110110000000000000000000000000000001000000000000000000000000000000000111000000000000000000000000000000000000000000000000000000000000000000000000000000000000000000000000000000000000000000000000000000000000000000000000000000000000000000000000000000000000000000000000000000000000000000000000000000000000000000000000000000000000000000000000000000000000000000000000000000000000000000000000000000000000000000000000000000000000000000000000000000000000000000000000000000000000000000000000000000011111111100000000000000000000000000000000000000000000000000000000000000000000000000000000000000000000000000000000000000000000000000000000000001111111111000000000000000000000000000000000000000000000000000000000000000000000000000000010000000000000000000000000000000000000000000000000000000000000000000000000000000000000000000000000000000000000000000000000000000000000000000000000000000000000000111111110000000000000000000000000000000000000000000000000000000000000000000000000000000000000000000000000000000000000000000000000011111111111111111111111111000000000000000000000000000000000000000000000000000000000000000000000000000000000000000000000000000000000000000000000000000000000000000000000000000000000000000000000000000000000000000000000000000000000000000000000000000000000000000111111111100000000000000000000000000000000000000000000000000000000000000000000000000000000000000000000000000000000000000000000001111111111111111110001111111111111000000000000000000000000000000000000000000000000000000000000000000000000000000000000000000000010010000000000000000000000000000000000000000000000000000000000000000000000000000000000000000000000000000000000000000000000000000000000000000000000000000000000000000000000000000000000000000000000000000000000000000000000000000000000000000000000000000000000000000000000000000000000000000000000000000000000000011111111111111111111100000000000000000000000000000000000000000000000000000000000000000000000000000000000000000000000000000000000000000000000000000000000000000000000000000000000000000000000000000000000000000000000000000000000000000000000000000000000000000000000000000000000000000000000000000000000000000000000000000000000000000000000000000000000000000000000000000000000000000000000000000011111111111111111111100000000000000000000000000000000000000000000000000000000000000000000000000000000000000000000000000000000000000000000000000000000000000000000000000000000000000000000000000000000000000000000000000000000000000000000000000000000000000000000011100000000000000000000000000000000000000000000000000000000000000000000000000000000000000000000000000000000000000000000000111111111000000000000000000111100000000000000000000000000000000000000000000000000000000000000000000000000000000000000000000000000000000000000000000000000000000000000000000000000000000000000000000000000000000000000000000000000000000000000000000000000000000000000000000000000000000000000000000000000000000000000000000000000000000000000000000000000000000000000000000000000000000000000000000000000000000000000000000000000000000000000000111111111111111111111110000000000000000000000000000000000000000000000000000000000000000000000000000000000000000000000000000000000000000000000000000000000000000000000000000000000000000000000000000000000000000000000000000000000000000000000000000000000000000000000000000000000000000000000000000000000000000000000000000000000000000000000000000000000000000000000000000000000000000000000000000001111111111111111111111000000000000000000000000000000000000000000000000000000000000000000000000000000000000000000000000000000000000000000000000000000000000000000000000000000000000000000000000000000000000000000000000000000000000000000000000000000000000000000000010000000000000000000000000000000000000000000000000000000000000000000000000000000000000000000000000000000000000000000000000000111111000000000000000000000000000000000000000000000000000000000000000000000000000000000000000000000000000000000000000000000000000000000000000000000000000000000000000000000000000000000000000000000000000000000000000000000000000000000000000000000000000000000000000000000000000000000000000000000000000000000000000000000000000000000000000111000000000000000000000000000000000000000000000000000000000000000000000000000000000000000000000001111111111111111100000000000000000000000000000000000000000000000000000000000000000000000000000000000000000000000000000000000000000000000000000000000000000000000000000000000000000000000000000000000000000000000000000000000000000000000000000000000000000000000000000000000000000000000000000000000000000000000000000000000000000000000000000000000000000000000000000000000000000000000000000000011111111111111111111100000000000000000000000000000000000000000000000000000000000000000000000000000000000000000000001000000000000000000000000000000000000000000000000000000000000000000000000000000000000000000000000000000000000000000000000000000000000000000000000000000000000000000000000000000000000000000000000000000000000000000000000000000000000000000000000000000000000000000111111111111111111111110000000000000000000000000000000000000000000000000000000000000000000000000000000000000000000000000000000000000000000000000000000000000000000000000000000000000000000000000000000000000000000000000000000000000000000000000000000000000000000000000000000000000000000000000000000000000000000000000000000000000000000000000000000000000000000000000000000000000000000000001
>CCL1
110000000000000000000011111000100000000000000000000000000000000000000000000000000000011111111111
>ATP5G1
1111111100000000000000001111111111111111111111111111111111111000000000000000000000000000000000000000000000000000000000000000000000000000
>ATP5C1
1111111111111111111111111111100000000000000000000000011111111111111000001111111111111111111000000000000000000000000000011000000000000000000000000000000000000000000000000000000000000000000000000000000000000000000000000000000000000000000000000000000000001111111111111000000000000000000000000000000001
>TUBGCP3
1111111111000000000000000000000000000000000000000000000011111111111111111110000000000000000000000000111111111111111111111111111111110000111111111111111111111111111111111111111111111111111111111111111111111111111111111111111111111111111111111111100000000000000000000000000000010111111000000000000000000000000001101110000000000000000000000000000000000000000000000000000000000000000000000000000000000000000000000000000000000000000000000000000000000000000000000000000000000000000000000000000000000000000101111111111111110000000000000000000000000000000000000000000000000000000000000000000000010110000000000000001111110111001101111111111100000000000000000000000000000000000000000000000000000001111111111000000000000000000000000000000000000000000000000000000000000000000000000000000000000000000000000000000001111111111111111111111111111111111111100000000000000000000000000000000000000000000000111111111111111111111
>TNFSF8
111011111111111111111111111110000000000000000000000000000000000001111111111111110000000000000000000000000000000000000000000000000000000000000000000000000000000000000000000000000000000000000000000000000000000000000000000000000000000111
>CYP2C9
0000000000000000000111111111111110000000000000000000000000000000000000000000000000000000000000000000000000000000000000000000000000000000000000000000000000000001000000000000000000000000000000000000000000000000000000000000000000000000000000000000000011111111111111100000111111111111111100000000000000000000000000000000000000000000000000000000000000000000000000000000000000000000000000000000000000000000000000000000000000000000000000000000000000000000000000000000111111111111100000000000000000
>HDAC2
11111111111110000000000000000000000000000000000000000000000000000000000000000000000000000000000000000000000000000000000000000000000000000000000000000000000000000000000000000000000000000000000000000000000000000000000000000000000000000000000000000000000000000000000000000000000000000000000000000000000000000000000000000000000000000000000000000000000000000000000000000000000000000000000001111111111111111111111111111111111111111111111111111111111111111111111111111111111111111111111111111111
>HCRT
11111101100000000000000000000000000000000000000000000000000000000001111111111111110000000000000000011111111110001001111111110011111
>TPI1
1111110110000000000000011111111111111110000000000000000000000000000000000000000000000000000000000000000000000000000000000000000000000000000000000000000000000000000000000000000000000000000000000000000000000000000000000000000000000000000000000000000000000000000000000000000000000000000000
>CD320
111111111000000000000000000000000000000000000011111100000000000000000000000000000000000000000000000000000000000000000000000000000000000000000000000000000000000000000000000000000000000000000000000000000000000000000000000000000000000000000000000000000000000000000000000000000111111111
>APC
11111111000000000001111111111111111111111111100000000000010000000000000000000000001111111111111111111111111111111111111111111111111110000000000000000000000000000000000000000000000000000000000000000000000000011111111111111111111100111111111111111111111111111111111111111111111111111111111111111111111111111111111110000000000000000000000000000000000000000000000000000000000000000000000000000000000000000000000000000000000000001111111111111000000000000000000000000110110100000000000000000000000000000000000000000000000000000000000000000000000000000000000000000000000000000000000000000000000000000000000000000000000000000000000000000000000000000000000111111111000000000000000000000000000000000001111111111000000000011111110000000000000000111111111110000000001111111111110000000000111111111111111111111111111111111111000000000000000011111111111111111111111111111111111111111111111110000000000000000000011111111111111111111111111111111111111111111111111111111111111111111111111111111111111111111111111111110000001111111111111100000001111111111111111111111111111111111111111111111111111111111111111111111111111111111111111111111111111111111111111111111111111111111111111111111111111111111111111111111111111111111111111111111111111111111111111111111111111111111111111111111111111111111111111111111111111111111111111111111111111111111111111111111111111111111111111111111111111111111111111111111111111111111111111111111111111111111111111111111111111111111111111111111111111111111111111111111111111111111111111111111111111111111111111111111111111111111111111111111111111111111111111111111111111111111111111111111111111111111111111111111111111111111111111111111111111111111111111111111111111111111111111111111111111111111111111111111111111111111111111111111111111111111111111111111111111111111111111111111111111111111111111111111111111111111111111111111111111111111111111111111111111111111111111111111111111111111111111111111111111111111111111111111111111111111111111111111111111111111111111111111111111111111111111111111111111111111111111111111111111111111111111111111111111111111111111111111111111111111111111111111111111111111111111111111111111111111111111111111111111111111111111111111111111111111111111111111111111111111111111111111111111111111111111111111111111111111111111111111111111111111111111111111111111111111111111111111111111111111111111111111111111111111111111111111111111111111111111111111111111111111111111111111111111111111111111111111111111111111111111111111111111111111111111111111111111111111111111111111111111111111111111111111111111111111111111111111111111111111111111111111111111111111111111111111111111111111111111111111111111111111111111111111111111111111111111111111111111111111111111111111111111111111111111111111111111111111111111111111111111111111111111111111111111111111111111111111111111111111111111111111111111111111111111
>ANK1
1111111111110000000000000000000000000000000000000000000000000000000000000000000000000000000000000000000000000000000000000000000000000000000000000000000000000000000000000000000000000000000000000000000000000000000000000000000000000000000000000000000000000000000000000000000000000000000000000000000000000000000000000000000000000000000000000000000000000000000000000000000000000000000000000000000000000000000000000000000000000000000000000000000000000000000000000000000000000000000000000000000000000000000000000000000000000000000000000000000000000000000000000000000000000000000000000000000000000000000000000000000000000000000000000000000000000000000000000000000000000000000000000000000000000000000000000000000000000000000000000000000000000000000000000000000000000000000000000000000000000000000000000000000000000000000000000000000000000000000000000000000000000000000000000000000001111111111100000000000000000111111111111111111111111111111111111111111111000000000011111111111111111111111000111111111111111111100100000000000000000000000000000000000000000000000000000000000000000000000000000000000000000000000000000000000000000000000000000000000000000000000000000000000000000000000000000000000000000000111111111111111000000000000000000000000000000000000000000000000000000000000000000000000000000000000000000000000000000000000000000000000000000000000000000000000000000000000000000000000000000000000001000000000000000111111111111111111100001111111111111111000000000000000000000000000000000000000000000000000000000000000000000000000000111111111111111111111111111111111110111111111111111111111111111111111111111111111111111111111111111111111111111111111111111111111111111111111111111111111111111111111111111111111111111111111111111111111111111111111111111111111111111111111111111111111111111111111111111111111111111111111111111111111111111111111111111111111111111111111111111100000000000111111111111111111111111
>FES
111111110011000000000000000000000000000000000000001111111111111111100000000000000001000100000000000000001111111111111111111111111111111111111111111111111111111111111111111100000000000000000000000000000000000000000000000000000000000000000000000000000000000000000000000000000000000000000011111111100000000000000000000011111111111111111111111111111111111111111111111111111111111111111111111111111111111111111111111111111111100000000000000000000001110011100000000000000000000000000000000000000000000000000000000000000000000000000000000000000000000000000000000000000000000000000000000000000000000000001110110000000000000000000000000000000000000000000000000000000000000000000000000000000000000000000000000000000000000000000000000000000000000000000000000000000000000000000000000000000000000000000000000000000000000000000000000111
>ACTN1
11111111111111000000000000000000000000000000000000000000000000000000000000111111111111100000000000000000000000000000000000000000000001111111111111111100000000000000000000000000000000000000000000000000000000000000000000000000000000000000000000000000000001111111111110000000000000000000000000000000000000000000000000000000001011111000000000000000111111111111110000000000000000111111111111000000000000000000011111111111111111111111111100000000000000000000000000000000000000000000000000000000000000000011101100000000000000000000000001111111111100000000000001111111111111111111111111111111111111111111110000000000000000000000000000000000000000000000000000000011111111111111111111111111111111111111111111111111000000000000000000000000000000000000000000000000000001111111111111111111111111111111111111111111111111111111111111000000000000000000000111111111111110000000000000000111111111111111100000000000000000000000000111
>IFI44L
11100000000000000000000000000000000000000000000000000000000000000000000000000000000000000000000000000000000000000000000000000000000000000000000000000000000000000000000000000000010000000000000000000000000000000000000000000000000000110000000000000001111100000000000000000000000000000000000000111111111111111111111000000000000000000000000000000000000000000000000000000000000000000000000000000000000000000000000000000000000000000000000000000000000000000000
>ESYT2
11111111111111111111111111111111111111111111111111111111111111111111111111111000000000000000000000000000000000000000000000000000000000000000000000111000000000000000000000000000000000000000000000000000000000000000000000000000000000000000000000000000000000000000000000000000000000000000000000000000000000000000000000000000000000000000011111111111111111111000000000000000000000000000000000000000000000000000000000000000000000000000000000000000000000000000000000000000000000000000000000000000000000000000000000000000000000000000000000000000000111111111100000000000000000000000000000000000000000000000000000000000000000000000000000000000000000000000000000000000000000000000000000000000111111111111111111100000000000000000000000000000000000000000000111111111000000000000000000000000000000000000000000000000000000011000000000000000000000000000000000000000000000000000000000000000000000000011111111111
>NKIRAS1
110000000000000000000000000000000000000000000000000000000000000000000000000000000000000000000000000000000000000000000000000000000000000000000000000000000000000000000011111111111111111111111111
>SLC39A10
111110000000000000000000000011111111111111111111111111111110000000000000000000000000000000000000000000000000000000000111111111111111111111111111111111111111111111111111111111111111111111111111111111111111111111111111111111111111111111111111111111111111111111111111111111111111111111111111111111111111111111111111111111111111111111111110000000000000011111111000000000000000000000111111111111111111111111000000000000000000000000000000000000000000000000000000000000000011111111111111111111110000000000000000000000000000011111111111111111111111111111111111111111111111111111111111111111111111111111111111111111111111111111111111111111111111111111111111111111111111111111110000000000000000000000000000000000000000000000000000000000000000000000000000000000000000000000000000000000000000000000001000000000000000000000000000000000000000000
>PAK7
11111111111111100000000000000000000000000111111111111111100000000011111111111111111111111111111111111111111111111111111111111111111111111111111111111111111111111111111111111111111111111111111111111111111111111111111111111111111111111111111111111111111111111111111111111111111111111111111111111111111111111111111111111111111111111111111111111111111111111111111111111111111111111111111111111111111111111111111111111111111111111111111111111111111000000000000000000000000000000000000000111111111000000000000000000000000000000000000000000000000000000000000000000000000000000000000000000000000000000000000000000000000000000000000000000000000000000000000000000000000000000000000000000000000000000000000000000000000000000000111
>ZBTB21
1100001000000000000000000000000000000000000000000000000000000000000000000000000000000000000000000000000000000000000000000000111111111111111111111111111111111111111111111111111111111111111111111111111111111111111111111111111111111111111111111111111111111111111111111111111111111111111111111111111111111111111111101111111111111111111111111111111111111111111111111111111111111111111111111111111111111111111111111111111111111111111111111111111111111111111111111111111111111111111111111111111111111111111111111111111111111111111111111111111111111111000000000000000000000000000000000000000000000000000000000000000000000001111111111111111111111111100000000000000000000000000000000000000000000000000000000000000000000000101000000000000000000000000000000000000000000000000000000000000000000000000000000000000000000000000000000011000000000000000000000000000000000000000000000000000000000000000000000000000000000000000000000000000000000000000000000000000000000000000000000000000000000001111111110000000000000000000000000000000000000000000000000000000000000000000000000000000011
>HSD11B1L
111100000000000000000000000000000000000000000000000000000000000000000000000000000000000000000000000000000000000000000000000000000000000000000000000000000000000000000000000000000000000000000000000000000000000000000000000000000000000000000000000000000000000000000000001111111111110000000000000000000000000000000000000000000000000011111
>DEDD2
11111111111111000000000000000000000000000000000000000000000000000000000000000000000000000000000000000000000000111111111111111111111111111111111111111111111111111111111111111111111111111111111111000000000000000000111111111111000000000000000000000000000000000000000000000000000000000000000000000000000000000000000011111111111111
>NUDT1
11111111111111111111111000000000000000000000000000000000000000000000000000000000000000000000000000000000000000000000000000000000000000000000000000000000000000000000000000000000001
>UPP1
1111111111111111111111110100000000000000000000000000000000000000000000000000000000000000000000000000000000000000000000000000000000000000000000000000000000000000000000000000000000000000000000000000000000000000000000000000000000000000000000000000000000000000000000000000000000000000101111111100000000000000000011
>KRTAP6-3
11111110000000000000000000000000000000000000000000000000000000000000000000000000000000000000000000000001000000
>CACFD1
11111111111111111111111000000000000000000000000000000000000000000000000000000000000000000000000000000000000000000000000000000000000000000000000011111111111111111111111000000000000000111111111111111111111111111111111000000000000000001
>MCOLN3
1111111111111111111111111111111111111100000000000000000000000000000000000000000000000000000000000000000000000000000000000000000000000000000000000000000000000000000000000000000000000000000000000000000000000000000000000000000000000000000000000000000000000000000000000000000000000000000000000000000000000000000000000000000000000000000000000000000000000000000000000000000000000000000000000000000000000000000000000000000000000000000000000000000000000000000000000000000000000000000000000000000000000000000000000001111111111111000011111111111111111111110000000
>MAP3K13
111111111111111111111111111111111111111111111111111111111111111111111111111111111111111111111111111111111111111111111111111111111111111111111111111111111100000000000000000000000000000000000000000000000000000000000000000000000000000000000000000000000000000000000000000000000000000000000000000000000000000000000000000000000000000000000000000000000000000000000000000000000000000000000000000000000000000000000000000000011111111111111111111111111111111111111111111111111111111111111111111111111111111111111111111111111111111111111111111111111111111111111111111111111111111111111111111111111111111111111111111111111111111111111111111111111111111111111111111111111111111111111111111111111111111111111111111111111111111111111111111111111111111111111111111111111111111111111111111111111111111111111111111111111111111111111111111111111111111111111111111111111111111111111111111111111111111111111111111111111111111111111111111111111111111111111111111111111111111111111111111111
>GRB7
111111111111110000000000110111111111111111111111111111111111111111111111111111111111111111111111111111111111111111111111111100000000000000000000000000000000000000000000000000000000000000000000000000000000000000000000000000000011111111111111111100000000000000000000000000000000000000111111111111111000000000000000000000000000000000000000000000000000000000000000000000000111111111111111111111110000000000001111111111110000000000111111111111111111111100000000000000000000000000000000000000000000000000000000000000000000000000000000000000000000000000000000000
>PRDM5
111111111111111111111111111000011100111111111111111111000000000000000000000000000000000000000000000000000000000000000000011111111111111111111111111111111111111111111111100000000000000000000001000000000000000000000000000000111110000000000000000000000000001000000000000000000000000000000000000000000000000000000000000000000000000000000000000000000000000000000000000000000000000000000000000000000000000000000000000000000000000000000000000000000000000000000000000000000000000000000000000000000000000000000000000000000000000000000000000000000000000000000000000000000000000000000000000000000000000000000000000000000000000000001110011111
>GPRC5C
111111111111111111111111111111111111111111111111000000000000000000000000000000000000000000000000000000000000000000000000000000000000000000000000000000000000000000000000000000000000000000000000000000000000000000000000000000000000000000000000000000000000000000000000000000000000000000000000000000000000000000000000000000000000000000000000000000000000001111111111111111111111111111111111111111111111111111111111111111111111111111111111111111111111111111111111111111111111111111111110000000
>CBWD1
11111111111111111111111111111111111111111110000000000000000000000000000000000000000000000000000000000000000000000000000000000000000000000000000000000000000000000000000000000000000000000000000000000000000000000000000000000000000000000000000000000000000000000000000000000000000000000000000000000000000000000000000000000000000000000000000000000000000000000000000000000000000000000000000000001111111
>CCNL1
1111111111111111111111111111111111111111111000000000000000000000001111111000000000000000000000000000000000000000000000000000000000000000000000000000000000000000000000000000000000000000000000000000000000000000000000000000000000000000000000000000000000000000000000000000000000000000000000000000001111111111111111111111111111111111111111111111111111111111111111111111111111111111111111111111111111111111111111111111111111111111111111111111111111111111111111111111111111111111111111111111111111111111111111111111111111111111111111
>CUZD1
1111000000000000000000000000000000000000000000000000000000000000000000000000000000000000000000000000000000000000000000000000000000000000000000000000000000000000000000000000000000000000000000000000000000000000000000000000000000000000000000000000000000000000000000000000000000000000000000000000000000000000000000000000000000000000000000000000000000000000000000000000000000000000000000000000000000000000000000000000000000000000000000000000000000000000000000000000000000000000000000000000000000000000000000000000011111111111111111111111100000001111111111111111111111100000000000000000000000000000000000000001111
>SGSM1
11111111111000000000000000000000000000000000000000000000000000000000000000000000000000000000000111111111111111111111111111000000000000000000000000000000000000000000000000000000000000000000000000000000111111111111111111111111111111111111111111110111000000000000000000000000000000000000000000000000000111100000000000000000000000000000000000000000000000000000000000000000000000000000000000000000001111111111111111111110000000000000001111111111111111111111111111111111111111111111111111111111111111111111111111111111111111111111111111111100000000000000000000000000000000000000000011111111111100000000000000000000000000000000000000000000000011111111111111111111111111111111111111111111111111111111111111111111111111111111111111111111111111111111111111111111111111111111111111111111111111111111111111111111111111111111111111111111111111111111111111111111111111111111000000000000000000111111111100000000000000001111111111111111111110000000000000000000000000000000000000000000000000000000000000000000000000000000000000000000000000000000000000000000000000000000000000000000000000000000000000000000000000000000000000000000000000000000000000000000000000000011
>RANGRF
111000000000000000000000000000000000000000000000000000000000000000000000000000000000000000000000000000000111111111111111100000000000000000000000011111111111111111110000000000000000000001
>GORAB
1100000000000000000000000000000011111111111111111111111111111111111111111111111111111111111111111111111111111111111111111111111111111111111111111111111111111111111111111111111111111111111111111111111111111111111111110011111111111000111111111111111111111111111111111111111111111111111111111111111111111111111111111111111111111111111111111111111111111111111111111111111111111111111111111111111011
>NDRG4
1111000000000000000000000000000000000000000000000000000000000000000000000000000000000000000000000000000000000000000000000000000000000000000000000000000000000000000000000000000000000000000000000000000000000000000000000000000000000000000000000000000000000000000000000000000000000000000000000000000000000000000000000000000000000000000000000001111111111111111111111111111111111111111111111111111
>RNF41
10000000000000000000000000000000000000000000000000000000000000000000000000000000000000000000000000000000000000000000000000000000000000000000000010111111111111111111111111000000111111111111111111111111111111111111111111111111111111111111111110000000000000001111111111000000000000000000000000000000000000000000000000001
>LCN1
10000000000000000000000000000000000000000000000000000000000000000000000000000000000000000000000000000000000000000000000000000000000000000000000000000000000000001111111111111111111111111111111111111000000000000000000000000000010011111
>ACIN1
111111111111111111000000000000000000000000000001111111111111000000000000000001111111111111111111111111101111111111111111111111111111111111111111111111111111111111111111111111111111111111111111111111111111111111111111111111111111111111111111111111111111111111111111111111111111111111111111111111111111111111111111111111111111111111111111111111111111111111111111111111111111111111111111111111111111111111111111111111111111111111111111111111111111111111111111111111111111111111111111111111111111111111111111111111111111111111111111111111111111111111111111111111111111111111111111111111111111111111111111111111111111111111111111111111111111111111111111111111111111111111111111111111111111111111111111111111111111111111111111111111111111111111111111111111111111111111111111111111111111111111111111111111111111111111111111111111111111111111111111111111111111111111111111111111111111111111111111111111111111111111111111111111111111111111111111111111111111111111111111111111111111111111111111111111111111111111111111111110000000000011111111111110000000000000000000001111111111111111111111100111011111111111111111111111111111111111111111111111111111111111111111111111111111111111111111111111111111111111111111111111111111111111111111111111111111111111111111111111111111111111111111111111111111111111111111111111111111111111111111111111111111111111111
>ZMYM3
11111111111111111111111111111111111111111111111111111111111111111111111111100000000000011111111111111111111111111111111111111111111111111111111111111111111111111111111111111111111111111111111111111111111111111111111111111111111111111111111111111111111111111111111111111111111111111110000000000000000000000000000000000000000000000000000000000000000000000000000000000000000000000000000000000000000000000000000000000000000000000000000000000000000000000000000000000000000000000000000000000000000000000000000000000000000000000000000000000000000000000000000000000000000000000000000000000000000000000000000000000000000000000000000000000000000000000000000000000000000000000000000000000000000000000000000000000000000000000000000000000000000000000000000000000000000000000000000000000000000000000000000000000000000000000000000000000011100000000000000000011011111110000000000000000000000000000000000000000000000000000000000000000010000000000000011111111111111111111111111111111111111111111111111111111111111111111111111111111111111111111111111111111111111111111111111111111111000000000000000111111111111110000000000000000000000000000001111110000000000000000000000000000000000000000000000000000000000000000000000000000000000000000000000000000000000000000010000000000000001111111111111111111111111111000000000000000000000000000000000000000000000000000000000000000000000000011111111111
>C22orf24
1111111111000000000000000000000000000000000000000000000000000000000000000000000000000011111111111111111110000000000000000000000000001111111111100000000000000111
>FCGR3A
11111111000000000000000000000000000000000000000000000000000000000111111110000000000000000000000000000000000000000000000000000000000000000000000000000111110000000000000000000000000000011111001000000000000000000000000000000000000111111111111111000000000000000000000001111111111111111111111111
>LIPA
110000000000000000000000000000000000000000000000000000000000000000000000000000000000000000000000000000000000000000000000000001111111111000000000000000000000000000000000000000000000000000000000000000000000000000000000000000000000000000000000000000000000000000000000000000000000000000000000000000000000000000000000000000000000000000000000000000000000000000000000000000000000000000000000000000000000001
>TMEM106C
1111111111111111111111111111111111000000000000000000000000000000000000000000000000000000000000000000000000000000000000000000000000000000000000000000000000000000000000000000000000000000000000000000000000000000000000000000000000000000000000000000000111
>RAB40C
11111111111100000000000000000000000000000000000000000000000000000000000000000000000000000000000000000000000000000000000000000000000000000000000000000000000000000000000000000111111111111111111111111111111111111111111111111111111000000000000001111111111111111111111111111111111111111
>PPFIA2
111111011111111111111111111111111111111111111111111111111111111111111111111111111111111111111111111111111111111111111111111111111111111111111111111111111111111111111111111111111111111111111111111111111111111111111111111111111111111111111111111111111111111111111111111111111111111111111111111111111111111111111111111111111111111111111111111111111111111111111111111111111111111111111111111111111111111111111111111111111111111111111111111111111111111111111111111111111111111111111111111111111111111111111111111111111111111111111111111111111111111111111111111111111111111111111111111111111111111111111111111111111111111111111111111111111111111111111111111111111111111111111111111111111111111111111111111111111111111111111111111111111111111111111111111111111111111111111111111111111111111111111111111111111111111111111111111111111111111111111111111111111111111111111111111111111111111111111111111111110000000000000000000000000000000000000000000000000000000000000000001111111111111111100000000000011111111110000000000000000000000000000000000000000000000000000000000000000000000000000000000000001111111111111111100000000000000000000000000000000000000000000000000000000000000000000000111111111111111111111111111111111111100000000000111111111111111111111111110000000
>CIT
11111111111111111111111111111111111111111111111110000000111111111111111111111111111111111111110000000000000000000000000000000000000000000000000000000000000000000000000000000000000000000000000000000000000000000000000000000000000000000000000000000000000000000000000000000000000000000000000000000000000000000000000000000000000000000000000000000000000000000000000000000000000000000000000000000000011111111111111111111000000000000001111111111111111111111111111111111111111111111111111111111111111111111111111111111111111111111111111111111111111111111111111111111111111111111111111111111111111111111111111111111111111111111111111111111111111111111111111111111111111111111111111111111111111111111111111111111111111111111111111111111111111111111111111111111111111111111111111111111111111111111111111111111111111111111111111111111111111111111111111111111111111111111111111111111111111111111111111111111111111111111111111111111111111111111111111111111111111111111111111111111111111111111111111111111111111111111111111111111111111111111111111111111111111111111111111111111111111111111111111111111111111111111111111111111111111111111111111111111111111111111111111111111111111111111111111111111111111111111111111111111111111111111111111111111111111111111111111111111111111111111111111111111111111111111111111111111111111111111111111111111111111111111111111111111111111111111111111111111111111111111111111111111111111111111100000000000000000000000000000000000001111111111111111111111111111111111111111111111111111111111000000000000000000111111100000000000000000000000000000000000000000000000000000000000000000000000000001111111100000000000000000000000000000000000000000000000000000000000000000000000000000000000000000000000111110000000000000000000000000000000000000000000000000000000000000000000000000000000000000000001101111000000000000000000000000000000000000000000000000000000000000000000000000000000000000000000000000000000000000000000000000000000000001111111111111111111111111111111111111111111111111111111111111111111111111111111111111111111111111111111111111000000000000001111
>IZUMO4
0000000000000000000000000000000000000000000000000000000000000000000000000000000000000000000000000000000000000000000000000000000000000000000000000000000000000000000000000000000000000001011111000000000000000000000000000000000000001111
>DDC
100000000000000000000000000000000000000000001110110000000000000000000000000000000000000000000000000000000000000000000000000000000000000000000000000000000000000000000000000000000000000000000000000000000000000000000000000000000000000000000000000000000000000000000000000000000000000000000000000000000000000000000000000000000000000000000000000000000000000000000000000000000000000000000000000000000000000000000000000000000000000000000000000000000000000000000000000000000000000011111111
>LIPN
00000000000000000000000000000000000000000000000000000000000000000000011111000000000000000000000000000000000000000000000000001111111111000000000000000000000000000000000000000000000000000000000000000000000000000000000000000000000000000000000000000000000000000000000000000000000000000000000000000000000000000000000000000000000000000000000000000000000000000000000000000000000000000000000000000000000001
>PTCH1
1111111111111111111111111111111111111111111111110000000000000011111111110000000000000000000000000000000000000000000000000000000000000000000000000000000000000000000000000000000000000000000000000000000000000000000000000000000000000000000000000000000000000000000000000000000000000000000000000000000000000000000000000000000000000000000000000000000000000000000000000000000000000000000000000000000000000000000000000000000000000000000000000000000000000000000000000000000000000000000000000000000000000000000000000000000000000000001111111111111111000000000000000000000000000000000000000000000000000000000000000000000000000000000000000000000000000000000000000000000000000000000000000000000000000000111111111111111111111111111111111111100000000000000000000000000000000000000000000000000000000000000000000000000000000000000000000000000000000000000000000000000000000000000000000000000000000000000000000000000000000000000000000000000000000000000000000000000000000000000000000000000000000000000000000000000000000000000000000000000000000000000000000000000000000000000000000000000000000000000000000000000000000000000000000001111110000000000000000000000000000000000000000000000000000000000000000000111111111111111111111111111111111111111111111111111111111111111111111111111111111111111111111111111111111111111111111111111111111111111111111111111111111111111111111111111111111111111111111111111111111111111111111111111111111111111111111111111000000000000111111111111
>MRPL38
11100000000000000000000111111111111111111111111111111111111111111111110000000011111111111111111111111111111111111111111111111000000000000000000000000000000000000000000000000000000000000000000000000000000000000000000000000000000000000000000000000000000000000000000000000000000000001111111111111000000000000000000000000000000000000000011111111111111111111110000000000000000011111111
>TTYH1
1111100100000000000000000000000000000000000000000000000000000000000000011111111111111110000000000000000000000000000000000000000000000000000000000000000000000000000000000000000000000000000000000000000000000000000000000000000000000000000000000000000000000000000000000000000000000000000000000000000000000000000000000000000000000000000000000011111111111111100000000000000000000000000000000000000000000000000000000000000000000111111111111111111111111111111110111111
>WDHD1
1110000000000000000000000000000000000000000000000000000000000000000000000000000000000000000000000000000000000000000000000000000000000000000000000000000000000000000000000000000000000000000000000000000000000000000000000000000000000000000000000000000000000000000000000000000000000000000000000000000000000000000000000000000000000000000000000000000000000000000000000000000000000000000000000000000111111111111111111111111111111111110110000000000000000000000000000000000000000000000000000000000000000000000000000000000000000000000000000000000000000000000000000000000000000000000000000000000000000000000000000000000000000000000000000000000000000000000000000000000000000000000000000000000000000000000000000000000000000000000000011111111000000000000000000000111001100000000000000000000000000000000000000000000000000000000000011111111111111111111111111111111111111111111111111111111111111111111111111111111111111111111111111111111111111111111111111111111111111111111111111111111111111111111111111111111111111111111111111111111111111110000000111111111111100000000000001111111111111111111111111111111111111111111111111111111111111111110000011
>FAM122C
111111011111111111111111111100000000000000000111111111111111110000000111111111111111111101000111011111111110000000011111111111111111000000000000000000000000000000000000000000000000000000000000111
>SYTL4
11111001000000000000000111111111111111111111111111111111111100000000000000000000000000000000000000000000000000000000000111111111111111111111111111111111111111111111111111111111111111111111111111111111111111111111111111111111111111111111111111111111111111111111111111111111111111111111111111111111111111111111111111111111111111111111111111111111111111111110000000000000000000000000000000000000000000000000000000000000000000000000000000000000000000000000000000000000000000000000000000000000000000000000000000000000000000000000000000000000000000000000000000000000000000000000000000000000000000000000000000000000000000000000000000000000000000000000000001100000000000000111001
>RFPL2
111100000000000000000000000000000000000000000000001111111111111111111111111111111111111111111111111110000000000000000000000000000000000000000000000000000000000000000000000000000000000000000000000000000000000000101111110000000000000000000000000000000000000000000000000000000000000000000000000000000000000000000000000000000000000000000000000000000000000000000000011111111111111111
>ISPD
1111111111111111111111111111111111111111111111000000000000000000000000000000000000000000000000000000000000000000000000000000000000000000000000000000000000000000000000000000000000000000000000000000000000000000000000000000000000000000000000000000000000000000000000000000000000000000000101000000000000000000000000000000000000000000000000000000000000000000000000000000000000000000000011111111111111111100000000000000000000000000000000000000000000000000000
>EIF2AK1
111111111111111111111111100111111111111111111111111111111111111110000000000000111111111000000000000000001111111111111111111111111111111111111111111111111111111111110000000000000000000000000000000000011111111111111000000000000000000000000000000000000000000000001111111111111111111111111111111111111111111111111111001100000000000000000001111111111111111111111111111000000000000000000000000000000000000000000000000000000000000000000000000000000000000000000000000000000000000000011111111100000000000000000000000000000000000000000000000000000000000000000000000000000000000000000000000000000000011111111111111111111111111111111111111111
>ORAI2
11111111111111111111111111100000000000000000000000000000011111111110000000000000000000000000000000000000000000000000000000000000000000100000000000000000000000000000000000000000001111111111111100000000000000000000000000000000000000001101111111111111110111
>C11orf94
10000000000000000000000000011111111111111111000000000000000000001111111111111111111111111100000000
>PATE3
11000000000000000000000000000000000000000000000000000000000000000000000000000000000000000000000001
>PTP4A2
11110001000000000000000000000000000000000000000000000000000000000000000000000000000000000000000000000000000000000000000000000000000000000000000000000000000000001110101
>PRODH
111111111111111111111111111111111111111111111111111111111111100000000000000000000000000000000000000000000000000000000000000000000000000000000000000000111111111111111100001100000000000000000000000000000000000000000000000001111000000000000000000000000000000000000001111111111111100000000000000000000000000000000000000000000000000000000000000000000000000000000000000000000000000000000000000000000000000000000000000000000000000000000000000000000000000000000000000000000000000000000000000000000000000000000000000000000000000000000000000000000000000000000000000000000000000000000000000000000000000000110111
>NUP62
100001111111111111111111111111111111111111111111111111111111111111111111111111111111111111111111111111111111111111111111111111111111111111111111111111111111111111111111111111111111111111111111111111111111111111111111111111111111111111111111111111111111111111111111111111111111111111111111111111111111111111111111111111111111111111111111111111111111111101000000000000000000000001111111111111111111111100000000111111111111111111111110000000000000000000001111111111111111111100000000000000001111111111111111111111111111100111
>MYADML2
1111111111111000000000000000000000000000000000000000000000000000000000000000000000000000000000000000000000000000000000000000000000000000000000000000000000000000000000000000000000000000000000000000000000000000000000000000000000000000000000000000000000000000111111111111110000000000000000000000000000000000000
>TNRC6C
1111111111111111111111111111111111111111111111111111111111111111111111111111111111111111111111111111111111111111111111111111111111111111111111111111111111111111111111111111111111111111111111111111111111111111111111111111111111111111111111111111111111111111111111111111111111111111111111111111111111111111111111111111111111111111111111111111111111111111111111111111111111111111111111111111111111111111111111111111111111111111111111111111111111111111111111111111111111111111111111111111111111111111111111111111111111111111111111111111111111111111111111111111111111111111111111111111111111111111111111111111111111111111111111111111111111111111111111111111111111111111111111111111111111111111111111111111111111111111111111111111111111111111111111111111111111111111111111111111111111111111111111111111111111111111111111111111111111111111111111111111111111111111111111111111111111111111111111111111111111111111111111111111111111111111111111111000000000001111111111111111111111111111111111111111111111111111111111111111111111111111111111111111111111111111111111111111111111111111111111111111111111111111111111111111111111111111111111111111111111111111111111111111111111111111111111111111111111111111111111111111111111111111111111111111111111111111111111111111111111111111111111111111111111111111111111111111111111111111111111111111111111111111111111111111111111111111111111111111111111111111111111111111111111111111111111111111111111111111111111111111111111111111111111111111111111111111111111111111111111111111111111111111111111111111111111111111111110000000000000000000000000000000000000000000000000011111000000000000000000000000000001111111111111111111111111111111111111111111111100000000000000000000111111111111100000000000001111
>IGFALS
1110000000000000000000000000000000000000000000000000000000000000000000000000000000000000000000000000000000000000000000000000000000000000000000000000000000000000000000000000000000000000000000000000000000000000000000000000000000000000000000000000000000000000000000000000000000000000000000000000000000000000000000000000000000000000000000000000000000000000000000000000000000000000000000000000000000000000000000000000000000000000000000000000000000000000000000000000000000000000000000000000000000000000000000000000000000000000000000000000000000000000000000000000000000000000000000000000000000000000000000000000000000000000000000000000000000000000000
>CCDC107
1111100100000000000000001111111111111111111111111111111111111111110000000000000000000011111111111111111111111111111100000000000000000000000000000000000000000001111111111111111111111111111000000000000000000000000111111111111111111000000000000000000001111111111111111111110000000000011
>PCSK2
11111111000000000000000000000000000000000111111111111111000000000000000111111111111111111110000000000000000000111001000000000000000000000000000000000000000000000000000000000000000000000000000000000000000000000000000000000000000000000000000000000000000000000000000000000000000000000000000000000000000000000000000000000000000000000000000000000000000000000000000000000000000000000000000000000000000000000000000000000000000000000000000000000000000000000000000000000000000000000000000000000000000000000000000000000000000000000000000000000000000000000000000000000000000000000000000000000000000000000000001111111111111111111111111111111111111111
>MBD1
1111110100000000000011111000000000000000000000000000000000000000000011111111111111111111111111111111111111111111111111111111111110000000000000000000000000000000000000000000000000000000000000000000000000000000000000000000000000000000000000000000111111111111111111111111111111111111111111111111111111111111111111111111111111111111111111111111111111111111111111111111111111111111111111111111111111111111111111111111111111111111111111111111111111111111111111111111111111111111111111111111111111111111111111111111111111111111111111111111111111111111111111111111111111111111110000000000000000000000000000000000000000000000000000000000000000000000000000000001111
>ARPC4
1111111111111111110000000000000000000000000000001111111111000000000000000000000000000000000000000000000000000000000000000000000000000000000000000000000000000000000000000000000000000000000
>PKMYT1
1111111111111111111111111111111111111111111111111111111111111111111111111111111111111111111111111111111111110000000000000000000000000000000000111111111111100000000000000000000000000000000000000000000000000000000000000000000000000000000000000000000000000000000000000000000000000000000000000000000000000000000000000000000000000000000000000000000000000000000000000000000000011111111111111111111111111111111111111111111111111111111111111111111111111111111111111111111111111111111111111111111111111111111
>TRPV3
11111111111111111111111111111111111111111111111111111111111111111111111111111111111111111111111111111111111111111111110000000000000000000000000000000000000000000000000000000000000000000000000000000000000000000000000000000000000000000000000000000000000000000000000000000000000000000000000000000000000000000000000000000000000000000000000000000000000000000000000000000000000000000000000000000000000000000000000000000000000000000000000000000000000000000000000000000000000000000000000000000000000000000000000000000000000000000000000000000000000000000000000000000000000000000000000000000000000000000000000000000000000000000000000000000000000000000000000000000000000000000000000000000000000000000000000000000000000000000000000000000000000000000000000111111111111111111111111111111111111000000001111
>OR4K13
1111000000000000000000000000000000000000000000000000000000000000000000000000000000000000000000000000000000000000000000000000000000000000000000000000000000000000000000000000000000000000000000000000000000000000000000000000000000000000000000000000000000000000000000000000000000000000000000000000000000000000
>OR1I1
1111000000000000000000000000000000000000000000000000000000000000000000000000000000000000000000000000000000000000000000000000000000000000000000000000000000000000000000000000000000000000000000000000000000000000000000000000000000000000000000000000000000000000000111111111111111000000000000000000000000000000000000000000000000000000000000000000000000011111111
>U2AF1L4
1110000100000000000000000000000000000000000000000000000000000000000000000000000000000000000000000000000000000000000000000111111111100000000000000000000111111111111111111111111111111111111111100000000011
>MFSD12
1111111111111111111110000000000000000000000000000000000000000000000000000000000000000000000000000000000000000000000000000000000000000000000000000000000000000000000000000000000000000000000000000000000000000000000000000000000000000000000000000111111111111111111111100000000000000000000000000000000000000000000000000000000000000000000000000000000000000000000000000000000000000000000000000000000000000000000000000000000000000000000000000000000000000000000000000000000000000000011111111111111111000000000000000000000000000000000111110011111111
>RBFOX2
1111111111111111111111111111111111111111111111111111111111111111111111111111111111111111111111111111111111111111111111111111111111111111111111111111111111111111111111111111111111111110000000000000000000000000000000000000000000000000000000000000000000000111111111111111111111111111111111111111111111111111111111111111111111111111111111111111111111111111111111111111111111110000000000000011111111111111111111111111111110000100000000000000000000000011111
>MECOM
111111111111111111111111111111111111111111111111111111111111111111111111111111111111111111111000000000000001101111111111100000000000000000000000000000000000000000000000000000000000000000000000000000000000000000000000000000000000000000000000000000000000000000000000000000000000000000000000000000000000000000000000000000000000000000000000000000000000000000000000000000000000000000000000000000000000000000000000000000000000000000000000000000000000000000000000000000000000000000000000000000001111111111111111111111111111111111111111111111111111111111111111111111111111111111111111111111111111111111111111111111111111111111111111111111111111111111111111111111111111111000000000000000011001111100000000000000001101111111111111111111111111111111111111111111111111111111111111111111111111111111111111111111111111111111111111111111111111000000000000001111111111111000000000000000000000000000000000000000000000000000000000000000000000000000000000000000000000000000000000000000000000000000000000000000000000000000000000000000011111111110011100011100000000000000000000000000000000000000000000000000000000000000000000000111111111111111111111111111111111111111110000000001111111111111111100111111111111111111110000001111111111111111111111111111111111111
>ZC3H14
1111111111111000000000000000000000000001111111111111000000000000000000001111111111111111111111111111111111111111111111111111111111111111111111111111111111111111110000000000000000000000011111111111111111111111101000011111111111111111111111111111111111100000000000000000000000000001111111111111111100000000111111111111111111111111111111111111111111111111111010001111111111111111111111111111111111111111111111111111111111111111111111111111000000000000111111111100000000000000000000000000001111111000000000000111111111111111111111111111111111111111111111111111111111111111111111111111111111111111111110000000000000000000000000000000000000000000000000000000000000000000000000000000000000000000000000000000000000000000000000001111111111111111
>SEPT7
1111111111111111111111111111110000000000011100000000000000000000000000000011111111111111111000000000000000000000000000000000000000000000000000111111111000000000000000000000000000000000000000000000000000000000000000000000000000000000000000000000000000000111111000000000000000000000000000000000000000000000000000011111111111111111111111111111111111111111111111111111111111111111111111111111111111111111111111111111111111111111111111111111
>PTHLH
110001000000000000000011111111111111111110000000000000000000000000000000111111111111111111111111111111111111111111111111111111111111111111111111111110000000000000000000111111111
>SNIP1
[truncated: 10,583,736 more chars]
