# Supplementary material for: Frequent mutations in acetylation and ubiquitination sites suggest novel driver mechanisms of cancer
Source: Genome Med. 2016 May 12;8:55. doi: 10.1186/s13073-016-0311-2 (PMC4864925; doi:10.1186/s13073-016-0311-2)
Supplement: Additional file 4: — Table of genes with significant PTM-specific mutations from ActiveDriver. (CSV 2 kb) [file 13073_2016_311_MOESM4_ESM.csv]

gene	p	fdr	PTM_SNVs	major_cancer_type	enzyme
PTEN	2.17270645919143e-13	1.51850454432889e-09	73	UCEC	KAT2B
SF3B1	9.28015442269725e-10	3.24294996301155e-06	14	BRCA
MKI67	3.00783562954368e-09	7.00725440496026e-06	22	LUAD
DNMT1	7.26244190008031e-07	0.00126893016099153	14	COADREAD
PLEC	1.1307859509967e-06	0.00158061260230319	17	HNSC
AHNAK	2.11060304118892e-06	0.00245850077581156	62	HNSC
MDN1	4.09645023929855e-06	0.00409001296035108	10	LUSC
IDH1	5.12732589608156e-06	0.00447936008596425	40	LAML
RALY	1.2038418640239e-05	0.00934850087518116	4	BLCA
CCT8	1.4719158778928e-05	0.0102872200705928	3	BRCA
AKAP12	1.69426704445117e-05	0.0106247935302827	8	HNSC
NCOA4	1.82694192198276e-05	0.0106247935302827	5	KIRC
MYC	1.97628152659429e-05	0.0106247935302827	7	HNSC	EP300
OLA1	2.40334831306781e-05	0.0119978581143078	4	LUAD
SMC3	3.14881863382286e-05	0.014671395621192	11	KIRC
SSFA2	3.51035743944251e-05	0.0153336800901648	8	HNSC
MLL3	4.41961210300258e-05	0.0181698052869912	6	LUAD	EP300
PARP1	5.3649814739115e-05	0.0192241817731359	9	BLCA
PYGL	5.50126821380337e-05	0.0192241817731359	9	LUAD
VARS	4.96307476036852e-05	0.0192241817731359	5	HNSC
HIST1H3E	5.86462101834214e-05	0.0195180172843777	6	HNSC
NPM1	6.15403125320338e-05	0.0195502383766538	5	LUAD	BRCA1;EP300
LMNB1	7.0156443811523e-05	0.0213184080782058	4	BLCA
HSP90AB1	8.05128118181897e-05	0.0216387215330911	8	HNSC
ABCC1	8.35950037764288e-05	0.0216387215330911	7	LUAD
AKT1	8.00755832459643e-05	0.0216387215330911	20	BRCA	TRAF6
PGK1	7.63923448544481e-05	0.0216387215330911	10	BRCA
EZR	0.000115400604720968	0.0268844942131616	8	BLCA
CAND1	0.000111932357702208	0.0268844942131616	6	COADREAD
MAEA	0.000115341069933439	0.0268844942131616	4	LUAD
GRIN2D	0.000131040540059356	0.0295433011120916	6	LUAD
CTDP1	0.000152826473900025	0.0333782570652274	4	LUAD
SCRIB	0.000158494944838395	0.0335673081659255	3	LUSC	UBE3A
XPC	0.000186727172804873	0.0383834179627429	4	KIRC
TUBE1	0.000194152188414787	0.0387694184237413	4	BLCA
USP9X	0.00023015231086925	0.0446815139073663	7	LUAD
PSMC6	0.000243063153753429	0.0459126589616951	7	HNSC
EIF2S3	0.000250157133731576	0.0460091633592101	4	UCEC
UBC	0.000265766905264055	0.046436122522262	20	LUAD
CKB	0.000262895373454518	0.046436122522262	3	HNSC
PMS1	0.000306605095636736	0.0498340235675616	4	BRCA
SETX	0.000305062942386832	0.0498340235675616	10	LUSC
UQCRB	0.000292708539017596	0.0498340235675616	4	LUAD
