# Supplementary material for: Frequent mutations in acetylation and ubiquitination sites suggest novel driver mechanisms of cancer
Source: Genome Med. 2016 May 12;8:55. doi: 10.1186/s13073-016-0311-2 (PMC4864925; doi:10.1186/s13073-016-0311-2)
Supplement: Additional file 6: — Table of protein interaction modules with PTM-specific mutations and survival correlations from HyperModules. (CSV 42 kb) [file 13073_2016_311_MOESM6_ESM.csv]

Seed	Module	Pvalue_test	Pvalue_background	Number_patients	Log_odds_ratio	Patient_list	Cancer_Type
NCAPH	ACACA;ATP5B;CALM1;COPA;CPT1A;EPRS;HIST1H1E;LARP1;NCAPH;NUP205;RNF2;SF3B2;ZFP91	2.2204e-16	0.030856	15	-0.54675	TCGA-55-5899-01A-11D-1625-08;TCGA-73-4662-01A-01D-1265-08;TCGA-91-6836-01A-21D-1855-08;TCGA-05-4395-01A-01D-1265-08;TCGA-05-4415-01A-22D-1855-08;TCGA-05-4250-01A-01D-1105-08;TCGA-38-4631-01A-01D-1753-08;TCGA-49-4490-01A-21D-1855-08;TCGA-50-5936-01A-11D-1625-08;TCGA-50-5939-01A-11D-1625-08;TCGA-50-6594-01A-11D-1753-08;TCGA-64-5775-01A-01D-1625-08;TCGA-73-4677-01A-01D-1265-08;TCGA-49-4505-01A-01D-1…	luad
EIF2S3	ACACA;CALM1;CDK1;COPA;CPT1A;EIF2S3;EPRS;HIST1H1E;LARP1;NUP205;RNF2;SF3B2;ZFP91	1.1102e-15	0.034532	15	-0.54675	TCGA-55-5899-01A-11D-1625-08;TCGA-91-6836-01A-21D-1855-08;TCGA-50-6597-01A-11D-1855-08;TCGA-05-4395-01A-01D-1265-08;TCGA-05-4415-01A-22D-1855-08;TCGA-05-4250-01A-01D-1105-08;TCGA-38-4631-01A-01D-1753-08;TCGA-49-4490-01A-21D-1855-08;TCGA-50-5936-01A-11D-1625-08;TCGA-50-5939-01A-11D-1625-08;TCGA-50-6594-01A-11D-1753-08;TCGA-64-5775-01A-01D-1625-08;TCGA-73-4677-01A-01D-1265-08;TCGA-49-4505-01A-01D-1…	luad
MKI67	ACACA;CCT5;HIST1H1E;LARP1;MKI67;RPL19;SF3B2;SIRT7;SKIV2L2;SNRNP200;USP7	7.8804e-13	0.04607	15	-0.45875	TCGA-05-4405-01A-21D-1855-08;TCGA-05-4410-01A-21D-1855-08;TCGA-55-5899-01A-11D-1625-08;TCGA-91-6836-01A-21D-1855-08;TCGA-05-4395-01A-01D-1265-08;TCGA-05-4418-01A-01D-1265-08;TCGA-05-4250-01A-01D-1105-08;TCGA-38-4631-01A-01D-1753-08;TCGA-49-4487-01A-21D-1855-08;TCGA-50-5939-01A-11D-1625-08;TCGA-64-1677-01A-01W-0928-08;TCGA-64-5775-01A-01D-1625-08;TCGA-73-4677-01A-01D-1265-08;TCGA-49-4505-01A-01D-1…	luad
CENPF	CCT5;CENPF;HECW2;HIST1H1E;LARP1;NUP153;PDIA4;SF3B2;SIRT7;USP10;USP7	8.8818e-16	0.043423	14	-1.0747	TCGA-05-4410-01A-21D-1855-08;TCGA-44-3396-01A-01D-1265-08;TCGA-49-6742-01A-11D-1855-08;TCGA-55-5899-01A-11D-1625-08;TCGA-91-6836-01A-21D-1855-08;TCGA-05-4395-01A-01D-1265-08;TCGA-05-4418-01A-01D-1265-08;TCGA-05-4250-01A-01D-1105-08;TCGA-38-4631-01A-01D-1753-08;TCGA-50-6595-01A-12D-1855-08;TCGA-64-5775-01A-01D-1625-08;TCGA-73-4677-01A-01D-1265-08;TCGA-49-4505-01A-01D-1265-08;TCGA-49-4507-01A-01D-1…	luad
KIF4A	ACACA;CCT5;HIST1H1E;HIST2H2BE;KIF4A;LARP1;NUP153;RPL19;SF3B2;SIRT7;SKIV2L2	1.7188e-11	0.048819	14	-0.78401	TCGA-05-4410-01A-21D-1855-08;TCGA-55-5899-01A-11D-1625-08;TCGA-64-5778-01A-01D-1625-08;TCGA-91-6836-01A-21D-1855-08;TCGA-05-4395-01A-01D-1265-08;TCGA-05-4418-01A-01D-1265-08;TCGA-05-4250-01A-01D-1105-08;TCGA-38-4631-01A-01D-1753-08;TCGA-50-5939-01A-11D-1625-08;TCGA-64-1677-01A-01W-0928-08;TCGA-64-5775-01A-01D-1625-08;TCGA-73-4677-01A-01D-1265-08;TCGA-49-4505-01A-01D-1265-08;TCGA-49-4507-01A-01D-1…	luad
CIITA	CAD;CIITA;CLTC;DDX39B;EPRS;ESR1;HDAC1;HDAC5;MYH9;NCOA1;RICTOR;TARS;UBC;VIM;YWHAE	3.5527e-15	0.041379	13	-1.0725	TCGA-02-0055-01A-01D-1490-08;TCGA-06-0145-01A-01W-0224-08;TCGA-06-0157-01A-01D-1491-08;TCGA-06-0745-01A-01W-0348-08;TCGA-06-5411-01A-01D-1696-08;TCGA-12-5301-01A-01D-1486-08;TCGA-14-1043-01B-11D-1845-08;TCGA-14-1395-01B-11D-1845-08;TCGA-19-1790-01B-01D-1353-08;TCGA-19-2624-01A-01D-1495-08;TCGA-19-2625-01A-01D-1495-08;TCGA-32-4210-01A-01D-1353-08;TCGA-41-3393-01A-01D-1353-08	gbm
RNF20	FBXO11;HECTD1;HIST1H2BJ;HIST2H2BE;NOC2L;RNF168;RNF20;SET;SUMO1;SUMO2;UBC;YWHAQ;ZFP91	3.2123e-11	0.039168	13	-1.3234	TCGA-05-4384-01A-01D-1753-08;TCGA-05-5420-01A-01D-1625-08;TCGA-05-5715-01A-01D-1625-08;TCGA-44-4112-01;TCGA-49-6767-01A-11D-1855-08;TCGA-67-3771-01;TCGA-05-4395-01A-01D-1265-08;TCGA-05-4402-01A-01D-1265-08;TCGA-05-4250-01A-01D-1105-08;TCGA-38-4631-01A-01D-1753-08;TCGA-49-4490-01A-21D-1855-08;TCGA-50-6591-01A-11D-1753-08;TCGA-50-6593-01A-11D-1753-08	luad
SNRPN	CALM1;CCT5;COPA;CPT1A;EPRS;HIST1H1E;LARP1;RNF2;SNRNP200;SNRPN;ZFP91	0	0.03125	13	-1.3234	TCGA-05-4410-01A-21D-1855-08;TCGA-55-5899-01A-11D-1625-08;TCGA-55-6712-01A-11D-1855-08;TCGA-91-6836-01A-21D-1855-08;TCGA-05-4415-01A-22D-1855-08;TCGA-05-4250-01A-01D-1105-08;TCGA-38-4631-01A-01D-1753-08;TCGA-49-4490-01A-21D-1855-08;TCGA-50-5936-01A-11D-1625-08;TCGA-50-6594-01A-11D-1753-08;TCGA-64-5775-01A-01D-1625-08;TCGA-49-4505-01A-01D-1265-08;TCGA-49-4507-01A-01D-1265-08	luad
HNRNPU	ACTL6A;ATP5O;CUL1;EFTUD2;EIF3A;HIST3H2BB;HNRNPU;MDH1;MDM2;MORF4L1;NEDD4;NUP93;PARK2;RANBP10;RNF2;RPS27A;SRP68	4.4409e-16	0.030681	12	-0.076046	TCGA-BT-A3PH-01A-11D-A21Z-08;TCGA-DK-A1A5-01A-11D-A13W-08;TCGA-DK-A2I2-01A-11D-A17V-08;TCGA-DK-A3IN-01A-11D-A20D-08;TCGA-BT-A20X-01A-11D-A16O-08;TCGA-BT-A20R-01A-12D-A16O-08;TCGA-BT-A20U-01A-11D-A14W-08;TCGA-BT-A20V-01A-11D-A14W-08;TCGA-BL-A13I-01A-11D-A13W-08;TCGA-BL-A13J-01A-11D-A10S-08;TCGA-BL-A3JM-01A-12D-A21A-08;TCGA-BT-A0S7-01A-11D-A10S-08	blca
RSF1	CCT5;HIST1H1E;LARP1;NUP153;RSF1;SF3B2;SIRT7;SKIV2L2;USP7	3.5527e-15	0.029186	12	-1.4287	TCGA-05-4410-01A-21D-1855-08;TCGA-49-6742-01A-11D-1855-08;TCGA-55-5899-01A-11D-1625-08;TCGA-91-6836-01A-21D-1855-08;TCGA-05-4395-01A-01D-1265-08;TCGA-05-4418-01A-01D-1265-08;TCGA-05-4250-01A-01D-1105-08;TCGA-38-4631-01A-01D-1753-08;TCGA-64-5775-01A-01D-1625-08;TCGA-73-4677-01A-01D-1265-08;TCGA-49-4505-01A-01D-1265-08;TCGA-49-4507-01A-01D-1265-08	luad
NAA10	CCT5;FBXO11;HDAC3;HECTD1;NAA10;NOC2L;SET;UBC;USP7;VPS29;ZFP91	6.195e-14	0.005	12	-1.6072	TCGA-05-4410-01A-21D-1855-08;TCGA-05-5420-01A-01D-1625-08;TCGA-49-6767-01A-11D-1855-08;TCGA-67-3771-01;TCGA-71-6725-01A-11D-1855-08;TCGA-05-4395-01A-01D-1265-08;TCGA-05-4402-01A-01D-1265-08;TCGA-05-4250-01A-01D-1105-08;TCGA-38-4631-01A-01D-1753-08;TCGA-49-4490-01A-21D-1855-08;TCGA-50-6593-01A-11D-1753-08;TCGA-49-4507-01A-01D-1265-08	luad
NAP1L1	CALM1;CCT5;EP300;FBXO25;HIST1H1E;KPNA2;NAP1L1;SET;SF3B2;SIRT7;USP7	0	0.03163	12	-1.59	TCGA-05-4410-01A-21D-1855-08;TCGA-55-5899-01A-11D-1625-08;TCGA-73-4668-01A-01D-1265-08;TCGA-91-6836-01A-21D-1855-08;TCGA-05-4395-01A-01D-1265-08;TCGA-05-4415-01A-22D-1855-08;TCGA-05-4250-01A-01D-1105-08;TCGA-50-5936-01A-11D-1625-08;TCGA-64-5775-01A-01D-1625-08;TCGA-73-4677-01A-01D-1265-08;TCGA-49-4505-01A-01D-1265-08;TCGA-49-4507-01A-01D-1265-08	luad
COPS3	ACACA;CDK1;COPA;COPS3;CPD;CPT1A;FBXO11;FBXO6;ITGB1;NUP205;SF3B2;SKP1;VARS	8.6597e-15	0.045093	12	-0.33577	TCGA-05-4417-01A-22D-1855-08;TCGA-91-6836-01A-21D-1855-08;TCGA-05-4395-01A-01D-1265-08;TCGA-05-4418-01A-01D-1265-08;TCGA-38-4631-01A-01D-1753-08;TCGA-50-5936-01A-11D-1625-08;TCGA-50-5939-01A-11D-1625-08;TCGA-50-6594-01A-11D-1753-08;TCGA-73-4677-01A-01D-1265-08;TCGA-50-6593-01A-11D-1753-08;TCGA-49-4505-01A-01D-1265-08;TCGA-49-4507-01A-01D-1265-08	luad
USP22	FBXO11;HECTD1;HIST2H2BE;KPNA2;NOC2L;SET;SKIV2L2;SUMO1;TAF10;UBC;USP22;ZFP91	2.6201e-14	0.024301	12	-0.54959	TCGA-05-5420-01A-01D-1625-08;TCGA-49-6767-01A-11D-1855-08;TCGA-67-3771-01;TCGA-05-4395-01A-01D-1265-08;TCGA-05-4402-01A-01D-1265-08;TCGA-05-4418-01A-01D-1265-08;TCGA-05-4250-01A-01D-1105-08;TCGA-38-4631-01A-01D-1753-08;TCGA-49-4490-01A-21D-1855-08;TCGA-50-5936-01A-11D-1625-08;TCGA-73-4659-01A-01D-1265-08;TCGA-50-6593-01A-11D-1753-08	luad
BAZ2A	BAZ2A;CCT5;HIST1H1E;HIST2H2BE;LARP1;NUP153;SF3B2;SIRT7;SKIV2L2	4.4409e-16	0.035156	12	-1.4737	TCGA-05-4384-01A-01D-1753-08;TCGA-05-4410-01A-21D-1855-08;TCGA-55-5899-01A-11D-1625-08;TCGA-91-6836-01A-21D-1855-08;TCGA-05-4395-01A-01D-1265-08;TCGA-05-4418-01A-01D-1265-08;TCGA-05-4250-01A-01D-1105-08;TCGA-38-4631-01A-01D-1753-08;TCGA-64-5775-01A-01D-1625-08;TCGA-73-4677-01A-01D-1265-08;TCGA-49-4505-01A-01D-1265-08;TCGA-49-4507-01A-01D-1265-08	luad
WDR36	ATP5B;CALM1;EPRS;HECW2;HIST1H1E;LARP1;NUP205;RNF2;SF3B2;USP10;WDR36	0	0.044135	12	-1.4143	TCGA-55-5899-01A-11D-1625-08;TCGA-91-6836-01A-21D-1855-08;TCGA-05-4395-01A-01D-1265-08;TCGA-05-4415-01A-22D-1855-08;TCGA-05-4250-01A-01D-1105-08;TCGA-38-4631-01A-01D-1753-08;TCGA-44-6777-01A-11D-1855-08;TCGA-50-5936-01A-11D-1625-08;TCGA-50-6595-01A-12D-1855-08;TCGA-64-5775-01A-01D-1625-08;TCGA-73-4677-01A-01D-1265-08;TCGA-49-4505-01A-01D-1265-08	luad
ITGAV	ACACA;CBL;CDK1;COPA;CPD;CPT1A;EPRS;FBXO6;ITGAV;ITGB1;SF3B2;SNRNP200;SNX18	8.6597e-15	0.038082	12	-0.33577	TCGA-05-4417-01A-22D-1855-08;TCGA-91-6836-01A-21D-1855-08;TCGA-05-4395-01A-01D-1265-08;TCGA-05-4418-01A-01D-1265-08;TCGA-38-4631-01A-01D-1753-08;TCGA-50-5936-01A-11D-1625-08;TCGA-50-5939-01A-11D-1625-08;TCGA-50-6594-01A-11D-1753-08;TCGA-73-4677-01A-01D-1265-08;TCGA-50-6593-01A-11D-1753-08;TCGA-49-4505-01A-01D-1265-08;TCGA-49-4507-01A-01D-1265-08	luad
BSG	ACTL6A;BSG;CUL1;EIF3A;EIF4A3;FBXO6;HLA-A;LMNB1;NUP93;RPL11;SARNP;SYVN1;VHL	3.2641e-14	0.04235	11	-0.41837	TCGA-GV-A3JX-01A-11D-A20D-08;TCGA-CF-A27C-01A-11D-A16O-08;TCGA-BT-A3PH-01A-11D-A21Z-08;TCGA-DK-A1A5-01A-11D-A13W-08;TCGA-DK-A2I2-01A-11D-A17V-08;TCGA-DK-A3IN-01A-11D-A20D-08;TCGA-BT-A20R-01A-12D-A16O-08;TCGA-BT-A20V-01A-11D-A14W-08;TCGA-BL-A13J-01A-11D-A10S-08;TCGA-BL-A3JM-01A-12D-A21A-08;TCGA-BT-A0S7-01A-11D-A10S-08	blca
LARP4B	CCT5;HIST1H1E;LARP1;LARP4B;NUP153;SF3B2;SIRT7;SKIV2L2	6.6613e-15	0.046008	11	-1.4611	TCGA-05-4410-01A-21D-1855-08;TCGA-44-2661-01A-01D-1105-08;TCGA-55-5899-01A-11D-1625-08;TCGA-91-6836-01A-21D-1855-08;TCGA-05-4418-01A-01D-1265-08;TCGA-05-4250-01A-01D-1105-08;TCGA-38-4631-01A-01D-1753-08;TCGA-64-5775-01A-01D-1625-08;TCGA-73-4677-01A-01D-1265-08;TCGA-49-4505-01A-01D-1265-08;TCGA-49-4507-01A-01D-1265-08	luad
PLXNB2	ACACA;CDK1;COPA;CPD;CPT1A;EPRS;FBXO6;ITGB1;NUP205;PLXNB2;SF3B2	5.6177e-14	0.031204	11	-0.45431	TCGA-49-6743-01A-11D-1855-08;TCGA-91-6836-01A-21D-1855-08;TCGA-05-4395-01A-01D-1265-08;TCGA-05-4418-01A-01D-1265-08;TCGA-38-4631-01A-01D-1753-08;TCGA-50-5936-01A-11D-1625-08;TCGA-50-5939-01A-11D-1625-08;TCGA-50-6594-01A-11D-1753-08;TCGA-73-4677-01A-01D-1265-08;TCGA-49-4505-01A-01D-1265-08;TCGA-49-4507-01A-01D-1265-08	luad
TOR1AIP2	ACACA;ATP5B;COPA;CPD;CPT1A;FBXO6;ITGB1;NUP205;SF3B2;TOR1AIP2;VARS	2.7978e-14	0.042918	11	-0.44026	TCGA-91-6836-01A-21D-1855-08;TCGA-05-4395-01A-01D-1265-08;TCGA-05-4397-01A-01D-1265-08;TCGA-05-4418-01A-01D-1265-08;TCGA-38-4631-01A-01D-1753-08;TCGA-50-5936-01A-11D-1625-08;TCGA-50-5939-01A-11D-1625-08;TCGA-50-6594-01A-11D-1753-08;TCGA-73-4677-01A-01D-1265-08;TCGA-49-4505-01A-01D-1265-08;TCGA-49-4507-01A-01D-1265-08	luad
MYD88	CCT5;MDM2;MYD88;PDIA4;SET;SF3B2;SIAH2;SNCAIP;USP10;USP7;XRCC4	0	0.038372	11	-0.81504	TCGA-05-4410-01A-21D-1855-08;TCGA-91-6836-01A-21D-1855-08;TCGA-05-4395-01A-01D-1265-08;TCGA-05-4418-01A-01D-1265-08;TCGA-05-4250-01A-01D-1105-08;TCGA-50-5931-01A-11D-1753-08;TCGA-50-6594-01A-11D-1753-08;TCGA-50-6595-01A-12D-1855-08;TCGA-73-4677-01A-01D-1265-08;TCGA-49-4507-01A-01D-1265-08;TCGA-50-5044-01A-21D-1855-08	luad
DIS3	CCT5;DIS3;HIST1H1E;LARP1;PDIA4;SF3B2;SIRT7;SNRNP200	2.6645e-15	0.029718	11	-1.6299	TCGA-05-4410-01A-21D-1855-08;TCGA-55-5899-01A-11D-1625-08;TCGA-67-3771-01;TCGA-91-6836-01A-21D-1855-08;TCGA-05-4418-01A-01D-1265-08;TCGA-05-4250-01A-01D-1105-08;TCGA-38-4631-01A-01D-1753-08;TCGA-64-5775-01A-01D-1625-08;TCGA-73-4677-01A-01D-1265-08;TCGA-49-4505-01A-01D-1265-08;TCGA-49-4507-01A-01D-1265-08	luad
NUP153	BRCA1;CCT5;HDAC11;HIST1H1E;KPNA2;LARP1;NUP153;PDIA4;SF3B2;SIRT7	0	0.034141	11	-1.3	TCGA-05-4410-01A-21D-1855-08;TCGA-55-5899-01A-11D-1625-08;TCGA-91-6836-01A-21D-1855-08;TCGA-05-4418-01A-01D-1265-08;TCGA-05-4250-01A-01D-1105-08;TCGA-38-4631-01A-01D-1753-08;TCGA-50-5936-01A-11D-1625-08;TCGA-64-5775-01A-01D-1625-08;TCGA-73-4677-01A-01D-1265-08;TCGA-49-4505-01A-01D-1265-08;TCGA-49-4507-01A-01D-1265-08	luad
PIGK	ACACA;ATP5B;COPA;CPD;CPT1A;FBXO6;ITGB1;NUP205;PIGK;SF3B2;VARS	2.7978e-14	0.028148	11	-0.44026	TCGA-91-6836-01A-21D-1855-08;TCGA-05-4395-01A-01D-1265-08;TCGA-05-4397-01A-01D-1265-08;TCGA-05-4418-01A-01D-1265-08;TCGA-38-4631-01A-01D-1753-08;TCGA-50-5936-01A-11D-1625-08;TCGA-50-5939-01A-11D-1625-08;TCGA-50-6594-01A-11D-1753-08;TCGA-73-4677-01A-01D-1265-08;TCGA-49-4505-01A-01D-1265-08;TCGA-49-4507-01A-01D-1265-08	luad
DHX9	CUL1;DCAF7;DHX9;EIF3A;FBXO6;GATAD2B;HIST3H2BB;RNF2;SARNP;SMURF1;SRP68;SSB;UBE2I;ZNF451	2.2204e-16	0.027273	10	-0.42476	TCGA-DK-A1A3-01A-11D-A13W-08;TCGA-BT-A3PH-01A-11D-A21Z-08;TCGA-DK-A1A5-01A-11D-A13W-08;TCGA-DK-A2I2-01A-11D-A17V-08;TCGA-BT-A20R-01A-12D-A16O-08;TCGA-BT-A20V-01A-11D-A14W-08;TCGA-BL-A13I-01A-11D-A13W-08;TCGA-BL-A13J-01A-11D-A10S-08;TCGA-BL-A3JM-01A-12D-A21A-08;TCGA-BT-A0S7-01A-11D-A10S-08	blca
RALY	ACTL6A;ATP5O;BMI1;CUL1;EFTUD2;EIF3A;HIST3H2BB;LMNB1;PARK2;PYCR1;RALY;RNF2;RPS27A	2.2204e-16	0.025362	10	-0.42476	TCGA-DK-A1A3-01A-11D-A13W-08;TCGA-BT-A3PH-01A-11D-A21Z-08;TCGA-DK-A1A5-01A-11D-A13W-08;TCGA-DK-A2I2-01A-11D-A17V-08;TCGA-BT-A20R-01A-12D-A16O-08;TCGA-BT-A20V-01A-11D-A14W-08;TCGA-BL-A13I-01A-11D-A13W-08;TCGA-BL-A13J-01A-11D-A10S-08;TCGA-BL-A3JM-01A-12D-A21A-08;TCGA-BT-A0S7-01A-11D-A10S-08	blca
EIF3A	ACTL6A;CUL1;DCAF7;EFTUD2;EIF3A;FANCD2;FBXO6;GATAD2B;HIST3H2BB;LMNB1;RNF2;SMURF1;SSB;WDR48	0	0.020166	10	-0.2466	TCGA-BT-A3PH-01A-11D-A21Z-08;TCGA-DK-A1A5-01A-11D-A13W-08;TCGA-DK-A2I2-01A-11D-A17V-08;TCGA-DK-A3IN-01A-11D-A20D-08;TCGA-BT-A20R-01A-12D-A16O-08;TCGA-BT-A20V-01A-11D-A14W-08;TCGA-BL-A13I-01A-11D-A13W-08;TCGA-BL-A13J-01A-11D-A10S-08;TCGA-BL-A3JM-01A-12D-A21A-08;TCGA-BT-A0S7-01A-11D-A10S-08	blca
EXOSC10	CALM1;EXOSC10;HIST1H1E;HIST2H2BE;LARP1;SF3B2;SIRT7;SKIV2L2;USP16	0	0.029216	10	-1.59	TCGA-05-4384-01A-01D-1753-08;TCGA-55-5899-01A-11D-1625-08;TCGA-91-6836-01A-21D-1855-08;TCGA-05-4395-01A-01D-1265-08;TCGA-05-4415-01A-22D-1855-08;TCGA-05-4418-01A-01D-1265-08;TCGA-05-4250-01A-01D-1105-08;TCGA-64-5775-01A-01D-1625-08;TCGA-73-4677-01A-01D-1265-08;TCGA-49-4505-01A-01D-1265-08	luad
XRN2	BMI1;CALM1;CCT5;HIST1H1E;LARP1;SF3B2;SIRT7;XRN2	0	0.045564	10	-1.7758	TCGA-05-4410-01A-21D-1855-08;TCGA-55-5899-01A-11D-1625-08;TCGA-67-3771-01;TCGA-91-6836-01A-21D-1855-08;TCGA-05-4415-01A-22D-1855-08;TCGA-05-4250-01A-01D-1105-08;TCGA-64-5775-01A-01D-1625-08;TCGA-73-4677-01A-01D-1265-08;TCGA-49-4505-01A-01D-1265-08;TCGA-49-4507-01A-01D-1265-08	luad
WDR75	CCT5;HIST1H1E;HIST2H2BE;LARP1;PDIA4;SIRT7;SNRNP200;WDR75	4.4409e-16	0.022489	10	-1.4287	TCGA-05-4410-01A-21D-1855-08;TCGA-55-5899-01A-11D-1625-08;TCGA-91-6836-01A-21D-1855-08;TCGA-05-4395-01A-01D-1265-08;TCGA-05-4418-01A-01D-1265-08;TCGA-05-4250-01A-01D-1105-08;TCGA-38-4631-01A-01D-1753-08;TCGA-64-5775-01A-01D-1625-08;TCGA-49-4505-01A-01D-1265-08;TCGA-49-4507-01A-01D-1265-08	luad
KRT8	CCT5;COPA;FBXO25;HIST2H2BE;KRT8;MDM2;PDIA4;SET;SF3B2;USP10	5.7732e-15	0.04305	10	-1.0157	TCGA-05-4410-01A-21D-1855-08;TCGA-91-6836-01A-21D-1855-08;TCGA-05-4395-01A-01D-1265-08;TCGA-05-4397-01A-01D-1265-08;TCGA-05-4418-01A-01D-1265-08;TCGA-05-4250-01A-01D-1105-08;TCGA-50-6594-01A-11D-1753-08;TCGA-50-6595-01A-12D-1855-08;TCGA-73-4677-01A-01D-1265-08;TCGA-49-4507-01A-01D-1265-08	luad
IRF4	FBXO11;HECTD1;IRAK1;IRF4;SET;SNRNP200;TRAF2;UBC;USP7;ZFP91	2.2511e-11	0.042722	10	-1.0558	TCGA-05-5420-01A-01D-1625-08;TCGA-35-4123-01A-01D-1105-08;TCGA-49-6767-01A-11D-1855-08;TCGA-67-3771-01;TCGA-05-4395-01A-01D-1265-08;TCGA-05-4402-01A-01D-1265-08;TCGA-05-4250-01A-01D-1105-08;TCGA-38-4631-01A-01D-1753-08;TCGA-49-4490-01A-21D-1855-08;TCGA-50-6593-01A-11D-1753-08	luad
TUBA3C	ATP5B;CCT5;MDM2;PDIA4;SET;SF3B2;TUBA3C;USP10;VHL	0	0.042553	10	-1.6973	TCGA-05-4410-01A-21D-1855-08;TCGA-35-4122-01A-01D-1105-08;TCGA-49-6767-01A-11D-1855-08;TCGA-91-6836-01A-21D-1855-08;TCGA-05-4395-01A-01D-1265-08;TCGA-05-4418-01A-01D-1265-08;TCGA-05-4250-01A-01D-1105-08;TCGA-50-6595-01A-12D-1855-08;TCGA-73-4677-01A-01D-1265-08;TCGA-49-4507-01A-01D-1265-08	luad
HECTD1	ANKRD28;FBXO11;HECTD1;NOC2L;SET;SHFM1;UBC;USP10;USP7;ZFP91	3.3307e-15	0.010972	10	-1.0296	TCGA-05-5420-01A-01D-1625-08;TCGA-49-6767-01A-11D-1855-08;TCGA-67-3771-01;TCGA-05-4395-01A-01D-1265-08;TCGA-05-4402-01A-01D-1265-08;TCGA-05-4250-01A-01D-1105-08;TCGA-38-4631-01A-01D-1753-08;TCGA-49-4490-01A-21D-1855-08;TCGA-50-6595-01A-12D-1855-08;TCGA-50-6593-01A-11D-1753-08	luad
GGH	ATP5B;COPA;CPD;CPT1A;FBXO6;GGH;ITGB1;SF3B2;SNRNP200;VARS	2.5535e-14	0.031884	10	-0.47277	TCGA-91-6836-01A-21D-1855-08;TCGA-50-5066-01A-01D-1625-08;TCGA-05-4395-01A-01D-1265-08;TCGA-05-4418-01A-01D-1265-08;TCGA-38-4631-01A-01D-1753-08;TCGA-50-5936-01A-11D-1625-08;TCGA-50-6594-01A-11D-1753-08;TCGA-73-4677-01A-01D-1265-08;TCGA-49-4505-01A-01D-1265-08;TCGA-49-4507-01A-01D-1265-08	luad
SYNE2	CCT5;HIST1H1E;LARP1;SF3B2;SIRT7;SKIV2L2;SNRNP200;SYNE2	8.8818e-16	0.030513	10	-1.4287	TCGA-05-4410-01A-21D-1855-08;TCGA-55-5899-01A-11D-1625-08;TCGA-91-6836-01A-21D-1855-08;TCGA-05-4418-01A-01D-1265-08;TCGA-05-4250-01A-01D-1105-08;TCGA-38-4631-01A-01D-1753-08;TCGA-64-5775-01A-01D-1625-08;TCGA-73-4677-01A-01D-1265-08;TCGA-49-4505-01A-01D-1265-08;TCGA-49-4507-01A-01D-1265-08	luad
SHPRH	FBXO11;HECTD1;NOC2L;PCNA;SET;SHPRH;UBC;USP10;ZFP91	3.3106e-11	0.037838	10	-1.0296	TCGA-05-5420-01A-01D-1625-08;TCGA-49-6767-01A-11D-1855-08;TCGA-67-3771-01;TCGA-86-6562-01A-11D-1753-08;TCGA-05-4402-01A-01D-1265-08;TCGA-05-4250-01A-01D-1105-08;TCGA-38-4631-01A-01D-1753-08;TCGA-49-4490-01A-21D-1855-08;TCGA-50-6595-01A-12D-1855-08;TCGA-50-6593-01A-11D-1753-08	luad
PARN	BARD1;CCT5;HIST1H1E;HIST2H2BE;LARP1;PARN;SIRT7;SKIV2L2;SNRNP200	4.4409e-16	0.021216	10	-1.4287	TCGA-05-4410-01A-21D-1855-08;TCGA-55-5899-01A-11D-1625-08;TCGA-91-6836-01A-21D-1855-08;TCGA-05-4395-01A-01D-1265-08;TCGA-05-4418-01A-01D-1265-08;TCGA-05-4250-01A-01D-1105-08;TCGA-38-4631-01A-01D-1753-08;TCGA-64-5775-01A-01D-1625-08;TCGA-49-4505-01A-01D-1265-08;TCGA-49-4507-01A-01D-1265-08	luad
TAB1	ATP5B;CCT5;MDM2;RPTOR;SET;SF3B2;TAB1;TRAF6;USP10;VARS	0	0.048009	10	-1.4004	TCGA-05-4382-01A-01D-1265-08;TCGA-05-4410-01A-21D-1855-08;TCGA-91-6836-01A-21D-1855-08;TCGA-05-4395-01A-01D-1265-08;TCGA-05-4415-01A-22D-1855-08;TCGA-05-4250-01A-01D-1105-08;TCGA-50-5936-01A-11D-1625-08;TCGA-50-6595-01A-12D-1855-08;TCGA-73-4677-01A-01D-1265-08;TCGA-49-4507-01A-01D-1265-08	luad
FBXO11	CALM1;CCT5;COPS6;FBXO11;HDAC6;HECTD1;SET;UBC;USP16;USP7	0	0.025189	10	-1.7556	TCGA-05-4410-01A-21D-1855-08;TCGA-05-5420-01A-01D-1625-08;TCGA-49-6767-01A-11D-1855-08;TCGA-67-3771-01;TCGA-05-4395-01A-01D-1265-08;TCGA-05-4402-01A-01D-1265-08;TCGA-05-4415-01A-22D-1855-08;TCGA-05-4250-01A-01D-1105-08;TCGA-50-6593-01A-11D-1753-08;TCGA-49-4507-01A-01D-1265-08	luad
RPS3	FBXO6;HDAC5;NUP93;POLR2B;RPL7A;RPS3;RPS6;SMURF1;TOP1	0	0.043716	10	-0.57172	TCGA-B5-A11R-01A-11D-A122-09;TCGA-B5-A11V-01A-11D-A10M-09;TCGA-D1-A160-01A-11D-A122-09;TCGA-D1-A177-01A-21D-A12J-09;TCGA-BG-A0VX-01A-11D-A122-09;TCGA-A5-A0GA-01A-11W-A062-09;TCGA-AP-A054-01A-11W-A062-09;TCGA-AX-A05S-01A-11W-A027-09;TCGA-B5-A1MY-01A-11D-A142-09;TCGA-BS-A0TE-01A-11D-A10B-09	ucec
ATL3	ABCD3;ATL3;EFTUD2;EIF3A;GATAD2B;HIST3H2BB;PYCR1;RNF2;SRP68;SSB	1.8407e-13	0.046269	9	-0.35212	TCGA-BT-A3PH-01A-11D-A21Z-08;TCGA-DK-A1A5-01A-11D-A13W-08;TCGA-DK-A3IN-01A-11D-A20D-08;TCGA-BT-A20R-01A-12D-A16O-08;TCGA-BT-A20U-01A-11D-A14W-08;TCGA-BT-A20V-01A-11D-A14W-08;TCGA-BL-A13I-01A-11D-A13W-08;TCGA-BL-A13J-01A-11D-A10S-08;TCGA-BL-A3JM-01A-12D-A21A-08	blca
ATP5O	ALDOA;ATP5O;CUL1;EFTUD2;EIF3A;GATAD2B;HIST3H2BB;LMNB1;MDM2;NUP93;PARK2;RNF2	0	0.0081395	9	-0.41837	TCGA-BT-A3PH-01A-11D-A21Z-08;TCGA-DK-A1A5-01A-11D-A13W-08;TCGA-DK-A2I2-01A-11D-A17V-08;TCGA-BT-A20R-01A-12D-A16O-08;TCGA-BT-A20V-01A-11D-A14W-08;TCGA-BL-A13I-01A-11D-A13W-08;TCGA-BL-A13J-01A-11D-A10S-08;TCGA-BL-A3JM-01A-12D-A21A-08;TCGA-BT-A0S7-01A-11D-A10S-08	blca
HIST1H2BD	ACTL6A;BMI1;EFTUD2;EIF4A3;HIST1H2BD;HIST3H2BB;PYCR1;RNF20;SSB;SUPT16H	3.9657e-11	0.027668	9	-0.41837	TCGA-GD-A3OQ-01A-32D-A21Z-08;TCGA-GV-A3JX-01A-11D-A20D-08;TCGA-BT-A3PH-01A-11D-A21Z-08;TCGA-DK-A1A5-01A-11D-A13W-08;TCGA-DK-A2I2-01A-11D-A17V-08;TCGA-BT-A20V-01A-11D-A14W-08;TCGA-BL-A13I-01A-11D-A13W-08;TCGA-BL-A13J-01A-11D-A10S-08;TCGA-BL-A3JM-01A-12D-A21A-08	blca
PAFAH1B2	ASCC3;CPT1A;HECW2;NDUFS3;PAFAH1B2;PARK2;PDIA4;PSMD10;PSMD14;TOM1;USP10	6.2617e-14	0.03741	9	-0.45875	TCGA-44-2655-01;TCGA-05-4415-01A-22D-1855-08;TCGA-05-4418-01A-01D-1265-08;TCGA-05-4250-01A-01D-1105-08;TCGA-38-4631-01A-01D-1753-08;TCGA-50-5931-01A-11D-1753-08;TCGA-50-6595-01A-12D-1855-08;TCGA-64-5775-01A-01D-1625-08;TCGA-49-4507-01A-01D-1265-08	luad
RAB8A	ATP5B;CCT5;MDM2;PDIA4;RAB8A;SET;SF3B2;USP10	4.1078e-14	0.038943	9	-1.261	TCGA-05-4410-01A-21D-1855-08;TCGA-91-6836-01A-21D-1855-08;TCGA-05-4395-01A-01D-1265-08;TCGA-05-4397-01A-01D-1265-08;TCGA-05-4418-01A-01D-1265-08;TCGA-05-4250-01A-01D-1105-08;TCGA-50-6595-01A-12D-1855-08;TCGA-73-4677-01A-01D-1265-08;TCGA-49-4507-01A-01D-1265-08	luad
ITGB1	ATP5B;COPA;CPD;CPT1A;FBXO6;ITGB1;SF3B2;SNRNP200;VARS	2.2204e-16	0.01567	9	-0.4728	TCGA-91-6836-01A-21D-1855-08;TCGA-05-4395-01A-01D-1265-08;TCGA-05-4418-01A-01D-1265-08;TCGA-38-4631-01A-01D-1753-08;TCGA-50-5936-01A-11D-1625-08;TCGA-50-6594-01A-11D-1753-08;TCGA-73-4677-01A-01D-1265-08;TCGA-49-4505-01A-01D-1265-08;TCGA-49-4507-01A-01D-1265-08	luad
PDIA3	ATP5B;CCT5;MDM2;PDIA3;PDIA4;SET;SF3B2;USP10	3.7748e-15	0.032496	9	-1.2703	TCGA-05-4410-01A-21D-1855-08;TCGA-49-6743-01A-11D-1855-08;TCGA-91-6836-01A-21D-1855-08;TCGA-05-4395-01A-01D-1265-08;TCGA-05-4418-01A-01D-1265-08;TCGA-05-4250-01A-01D-1105-08;TCGA-50-6595-01A-12D-1855-08;TCGA-73-4677-01A-01D-1265-08;TCGA-49-4507-01A-01D-1265-08	luad
CEP55	ASCC3;CEP55;CPT1A;HECW2;NDUFS3;PARK2;PDIA4;PSMD14;SET;SNRNP200;USP10	2.2204e-16	0.014925	9	-0.45875	TCGA-05-4415-01A-22D-1855-08;TCGA-05-4418-01A-01D-1265-08;TCGA-05-4250-01A-01D-1105-08;TCGA-38-4631-01A-01D-1753-08;TCGA-50-5931-01A-11D-1753-08;TCGA-50-6595-01A-12D-1855-08;TCGA-55-1592-01;TCGA-64-5775-01A-01D-1625-08;TCGA-49-4507-01A-01D-1265-08	luad
PPIF	ATP5B;CCT5;MDM2;PDIA4;PPIF;SET;SF3B2;USP10	1.2879e-13	0.044118	9	-1.261	TCGA-05-4410-01A-21D-1855-08;TCGA-05-4417-01A-22D-1855-08;TCGA-91-6836-01A-21D-1855-08;TCGA-05-4395-01A-01D-1265-08;TCGA-05-4418-01A-01D-1265-08;TCGA-05-4250-01A-01D-1105-08;TCGA-50-6595-01A-12D-1855-08;TCGA-73-4677-01A-01D-1265-08;TCGA-49-4507-01A-01D-1265-08	luad
STIP1	CCT5;IRAK1;MDM2;PDIA4;SET;SF3B2;SNRNP200;STIP1;USP10	3.7748e-15	0.028614	9	-1.2703	TCGA-05-4410-01A-21D-1855-08;TCGA-49-6767-01A-11D-1855-08;TCGA-91-6836-01A-21D-1855-08;TCGA-05-4418-01A-01D-1265-08;TCGA-05-4250-01A-01D-1105-08;TCGA-38-4631-01A-01D-1753-08;TCGA-50-6595-01A-12D-1855-08;TCGA-73-4677-01A-01D-1265-08;TCGA-49-4507-01A-01D-1265-08	luad
VARS	COPA;CPD;CPT1A;FBXO6;ITGB1;OTUD5;SET;SF3B2;SNRNP200;VARS	1.5543e-15	0.030641	9	-0.4728	TCGA-91-6836-01A-21D-1855-08;TCGA-05-4418-01A-01D-1265-08;TCGA-05-4250-01A-01D-1105-08;TCGA-38-4631-01A-01D-1753-08;TCGA-50-5936-01A-11D-1625-08;TCGA-50-6594-01A-11D-1753-08;TCGA-73-4677-01A-01D-1265-08;TCGA-49-4505-01A-01D-1265-08;TCGA-49-4507-01A-01D-1265-08	luad
ROCK1	ARRB1;CFL1;EPB41L3;HSP90AA1;LDHB;PES1;ROCK1;SMURF1;SYNCRIP	0	0.029207	9	-2.2531	TCGA-60-2720-01A-01D-1522-08;TCGA-66-2766-01A-01D-1522-08;TCGA-18-3410-01A-01D-0983-08;TCGA-22-1011-01A-01D-1521-08;TCGA-22-4613-01A-01D-1441-08;TCGA-22-5478-01A-01D-1632-08;TCGA-39-5030-01A-01D-1441-08;TCGA-51-4079-01A-01D-1458-08;TCGA-66-2789-01A-01D-0983-08	lusc
HK2	FBXO6;HK2;PARK2;POLR2B;PRRC2C;RPL7A;RPS6;SRSF3	0	0.036697	9	-0.50158	TCGA-B5-A11R-01A-11D-A122-09;TCGA-B5-A11V-01A-11D-A10M-09;TCGA-D1-A177-01A-21D-A12J-09;TCGA-BG-A0VX-01A-11D-A122-09;TCGA-A5-A0GA-01A-11W-A062-09;TCGA-AP-A054-01A-11W-A062-09;TCGA-AX-A05S-01A-11W-A027-09;TCGA-B5-A1MY-01A-11D-A142-09;TCGA-BS-A0TE-01A-11D-A10B-09	ucec
DHX15	DHX15;FBXO6;HGS;NUP93;POLR2B;RPL7A;RPS6;TADA2A	0	0.042687	9	-0.50158	TCGA-B5-A11R-01A-11D-A122-09;TCGA-B5-A11V-01A-11D-A10M-09;TCGA-D1-A177-01A-21D-A12J-09;TCGA-BG-A0VX-01A-11D-A122-09;TCGA-A5-A0GA-01A-11W-A062-09;TCGA-AP-A054-01A-11W-A062-09;TCGA-AX-A05S-01A-11W-A027-09;TCGA-B5-A1MY-01A-11D-A142-09;TCGA-BS-A0TE-01A-11D-A10B-09	ucec
COPB2	COPB2;CUL1;EFTUD2;EIF3A;FBXO6;GATAD2B;HIST3H2BB;PYCR1;RNF2;SRP68	2.2204e-16	0.044444	8	-0.46576	TCGA-CF-A3MG-01A-11D-A20D-08;TCGA-BT-A3PH-01A-11D-A21Z-08;TCGA-DK-A1A5-01A-11D-A13W-08;TCGA-BT-A20R-01A-12D-A16O-08;TCGA-BT-A20V-01A-11D-A14W-08;TCGA-BL-A13J-01A-11D-A10S-08;TCGA-BL-A3JM-01A-12D-A21A-08;TCGA-BT-A0S7-01A-11D-A10S-08	blca
G3BP1	BMI1;CUL1;EFTUD2;EIF3A;FBXO25;G3BP1;GATAD2B;HIST3H2BB;NUP93;RNF2;SIRT7;SRP68	2.2204e-16	0.040331	8	-0.46576	TCGA-CF-A1HR-01A-11D-A13W-08;TCGA-BT-A3PH-01A-11D-A21Z-08;TCGA-DK-A1A5-01A-11D-A13W-08;TCGA-BT-A20R-01A-12D-A16O-08;TCGA-BT-A20V-01A-11D-A14W-08;TCGA-BL-A13J-01A-11D-A10S-08;TCGA-BL-A3JM-01A-12D-A21A-08;TCGA-BT-A0S7-01A-11D-A10S-08	blca
PSMC2	ASCC3;CUL1;DCAF7;EIF3A;FBXO6;GATAD2B;HIST3H2BB;PSMC2;RNF2;SIRT7;SRP68	2.2204e-16	0.028723	8	-0.46576	TCGA-CF-A27C-01A-11D-A16O-08;TCGA-BT-A3PH-01A-11D-A21Z-08;TCGA-DK-A1A5-01A-11D-A13W-08;TCGA-BT-A20R-01A-12D-A16O-08;TCGA-BT-A20V-01A-11D-A14W-08;TCGA-BL-A13J-01A-11D-A10S-08;TCGA-BL-A3JM-01A-12D-A21A-08;TCGA-BT-A0S7-01A-11D-A10S-08	blca
ZFP42	ATP5O;EFTUD2;EIF3A;GATAD2B;HIST3H2BB;NUP93;RNF2;SRP68;ZFP42	4.976e-13	0.048193	8	-0.42263	TCGA-BT-A2LA-01A-11D-A18F-08;TCGA-BT-A3PH-01A-11D-A21Z-08;TCGA-DK-A1A5-01A-11D-A13W-08;TCGA-BT-A20R-01A-12D-A16O-08;TCGA-BT-A20V-01A-11D-A14W-08;TCGA-BL-A13I-01A-11D-A13W-08;TCGA-BL-A13J-01A-11D-A10S-08;TCGA-BL-A3JM-01A-12D-A21A-08	blca
RDX	ATP5O;DCAF7;EFTUD2;EIF3A;GATAD2B;HIST3H2BB;RDX;RNF2;SRP68	1.0214e-14	0.047814	8	-0.46576	TCGA-DK-A1A3-01A-11D-A13W-08;TCGA-BT-A3PH-01A-11D-A21Z-08;TCGA-DK-A1A5-01A-11D-A13W-08;TCGA-BT-A20R-01A-12D-A16O-08;TCGA-BT-A20V-01A-11D-A14W-08;TCGA-BL-A13I-01A-11D-A13W-08;TCGA-BL-A13J-01A-11D-A10S-08;TCGA-BL-A3JM-01A-12D-A21A-08	blca
ABCD3	ABCD3;DCAF7;EFTUD2;EIF3A;GATAD2B;HIST3H2BB;RNF2;SRP68;SSB	1.088e-14	0.040663	8	-0.38579	TCGA-BT-A3PH-01A-11D-A21Z-08;TCGA-DK-A1A5-01A-11D-A13W-08;TCGA-DK-A3IN-01A-11D-A20D-08;TCGA-BT-A20R-01A-12D-A16O-08;TCGA-BT-A20V-01A-11D-A14W-08;TCGA-BL-A13I-01A-11D-A13W-08;TCGA-BL-A13J-01A-11D-A10S-08;TCGA-BL-A3JM-01A-12D-A21A-08	blca
NR1H4	ACACA;CCT5;FBXO11;HDAC6;KPNA2;NR1H4;SET;SIRT1;USP7	2.1666e-10	0.043027	8	-0.47475	TCGA-05-4410-01A-21D-1855-08;TCGA-05-4395-01A-01D-1265-08;TCGA-05-4397-01A-01D-1265-08;TCGA-05-4250-01A-01D-1105-08;TCGA-50-5936-01A-11D-1625-08;TCGA-50-5939-01A-11D-1625-08;TCGA-50-6593-01A-11D-1753-08;TCGA-49-4507-01A-01D-1265-08	luad
PSMD13	CPT1A;PARK2;PDIA4;PSMD10;PSMD13;RNF11;RPTOR;SET;TRAF6;USP7;VARS	2.2204e-16	0.019827	8	-0.48887	TCGA-50-5941-01A-11D-1753-08;TCGA-05-4395-01A-01D-1265-08;TCGA-05-4415-01A-22D-1855-08;TCGA-05-4418-01A-01D-1265-08;TCGA-05-4250-01A-01D-1105-08;TCGA-38-4631-01A-01D-1753-08;TCGA-50-5936-01A-11D-1625-08;TCGA-49-4507-01A-01D-1265-08	luad
GNAS	CCT5;GNAS;MDM2;PDIA4;SET;SF3B2;USP10	7.3275e-15	0.035008	8	-1.6834	TCGA-05-4410-01A-21D-1855-08;TCGA-67-4679-01B-01D-1753-08;TCGA-91-6836-01A-21D-1855-08;TCGA-05-4418-01A-01D-1265-08;TCGA-05-4250-01A-01D-1105-08;TCGA-50-6595-01A-12D-1855-08;TCGA-73-4677-01A-01D-1265-08;TCGA-49-4507-01A-01D-1265-08	luad
SQSTM1	CPT1A;NDUFS3;PARK2;PDIA4;PSMD10;PSMD14;SET;SQSTM1;STUB1;TRIM63;USP7	8.7552e-13	0.034221	8	-0.44473	TCGA-05-4384-01A-01D-1753-08;TCGA-05-4395-01A-01D-1265-08;TCGA-05-4415-01A-22D-1855-08;TCGA-05-4418-01A-01D-1265-08;TCGA-05-4250-01A-01D-1105-08;TCGA-38-4631-01A-01D-1753-08;TCGA-50-5931-01A-11D-1753-08;TCGA-49-4507-01A-01D-1265-08	luad
ATF6	ATAD3B;ATF6;FBXO6;NUP93;RPL4;RPL7A;TRIM28	2.2204e-16	0.020563	8	-0.58266	TCGA-B5-A0JR-01A-13W-A062-09;TCGA-BK-A0C9-01A-11W-A027-09;TCGA-D1-A177-01A-21D-A12J-09;TCGA-A5-A0GA-01A-11W-A062-09;TCGA-AP-A054-01A-11W-A062-09;TCGA-AX-A05S-01A-11W-A027-09;TCGA-D1-A15Z-01A-11D-A122-09;TCGA-BS-A0TE-01A-11D-A10B-09	ucec
CDC45	ATAD3B;CDC45;FBXO6;NUP93;RPL4;RPL7A;TRIM28	0	0.021798	8	-0.57872	TCGA-AP-A0LT-01A-11W-A062-09;TCGA-D1-A0ZV-01A-11D-A10M-09;TCGA-D1-A177-01A-21D-A12J-09;TCGA-A5-A0GA-01A-11W-A062-09;TCGA-AP-A054-01A-11W-A062-09;TCGA-AX-A05S-01A-11W-A027-09;TCGA-D1-A15Z-01A-11D-A122-09;TCGA-BS-A0TE-01A-11D-A10B-09	ucec
EFTUD2	CUL1;DCAF7;EFTUD2;EIF3A;GATAD2B;HIST3H2BB;PRPF19;RNF2;SRP68	2.2204e-16	0.0092379	7	-0.41837	TCGA-BT-A3PH-01A-11D-A21Z-08;TCGA-DK-A1A5-01A-11D-A13W-08;TCGA-BT-A20R-01A-12D-A16O-08;TCGA-BT-A20V-01A-11D-A14W-08;TCGA-BL-A13J-01A-11D-A10S-08;TCGA-BL-A3JM-01A-12D-A21A-08;TCGA-BT-A0S7-01A-11D-A10S-08	blca
NUP93	CUL1;EFTUD2;EIF3A;FBXO6;GATAD2B;HIST3H2BB;NUP93;RNF2;SRP68	2.2204e-16	0.020531	7	-0.41837	TCGA-BT-A3PH-01A-11D-A21Z-08;TCGA-DK-A1A5-01A-11D-A13W-08;TCGA-BT-A20R-01A-12D-A16O-08;TCGA-BT-A20V-01A-11D-A14W-08;TCGA-BL-A13J-01A-11D-A10S-08;TCGA-BL-A3JM-01A-12D-A21A-08;TCGA-BT-A0S7-01A-11D-A10S-08	blca
STAG1	HDAC11;HUWE1;POLR2A;RIF1;STAG1	6.8123e-12	0.034188	7	-1.2683	TCGA-D6-6824-01A-11D-1912-08;TCGA-CN-6997-01A-11D-2012-08;TCGA-CQ-5334-01A-01D-1683-08;TCGA-CV-6956-01A-21D-2012-08;TCGA-CV-6959-01A-11D-1912-08;TCGA-BA-4075-01A-01D-1434-08;TCGA-CV-7414-01A-11D-2078-08	hnsc
NASP	CCT5;FBXO11;HDAC6;NASP;RPTOR;TRAF6;USP7;VARS	2.1827e-13	0.0071301	7	-0.85829	TCGA-05-4410-01A-21D-1855-08;TCGA-35-4123-01A-01D-1105-08;TCGA-05-4395-01A-01D-1265-08;TCGA-05-4415-01A-22D-1855-08;TCGA-50-5936-01A-11D-1625-08;TCGA-50-6593-01A-11D-1753-08;TCGA-49-4507-01A-01D-1265-08	luad
TBC1D15	CPT1A;NDUFS3;PARK2;PDIA4;PSMD10;PSMD14;SET;TBC1D15	3.6862e-10	0.048193	7	-0.40912	TCGA-05-4397-01A-01D-1265-08;TCGA-05-4415-01A-22D-1855-08;TCGA-05-4418-01A-01D-1265-08;TCGA-05-4250-01A-01D-1105-08;TCGA-38-4631-01A-01D-1753-08;TCGA-50-5931-01A-11D-1753-08;TCGA-49-4507-01A-01D-1265-08	luad
HIST1H2BO	ANXA2;ARRB1;CALM3;HIST1H1C;HIST1H2BO;RPS27A;TUBA4A	4.8582e-08	0.049587	7	-1.2686	TCGA-24-1469-01A-01W-0553-09;TCGA-13-0714-01A-01W-0370-10;TCGA-13-0755-01A-01W-0372-09;TCGA-23-1031-01A-01W-0486-08;TCGA-24-2262-01A-01W-0799-08;TCGA-25-1313-01A-01W-0492-08;TCGA-25-1628-01A-01W-0615-10	ov
PRPS1	ATAD3B;FBXO6;NUP93;PRPS1;RPL4;RPL7A;TRIM28	0	0.027739	7	-0.49717	TCGA-A5-A0GP-01A-11W-A062-09;TCGA-D1-A177-01A-21D-A12J-09;TCGA-A5-A0GA-01A-11W-A062-09;TCGA-AP-A054-01A-11W-A062-09;TCGA-AX-A05S-01A-11W-A027-09;TCGA-D1-A15Z-01A-11D-A122-09;TCGA-BS-A0TE-01A-11D-A10B-09	ucec
MSN	BRCA1;HIST1H2AC;MSN;PRRC2C;RPL7A;SIRT7;SMARCC1	4.885e-15	0.039724	7	-0.13206	TCGA-A5-A0GP-01A-11W-A062-09;TCGA-BS-A0UT-01A-11D-A10B-09;TCGA-A5-A0GA-01A-11W-A062-09;TCGA-AP-A054-01A-11W-A062-09;TCGA-AX-A05S-01A-11W-A027-09;TCGA-AP-A052-01A-11W-A027-09;TCGA-BS-A0TE-01A-11D-A10B-09	ucec
EZR	ATAD3B;EZR;FBXO6;MDM2;NUP93;RPL7A;RPS6	0	0.034428	7	-0.6757	TCGA-B5-A11R-01A-11D-A122-09;TCGA-BG-A18B-01A-11D-A12J-09;TCGA-D1-A177-01A-21D-A12J-09;TCGA-A5-A0GA-01A-11W-A062-09;TCGA-AX-A05S-01A-11W-A027-09;TCGA-D1-A15Z-01A-11D-A122-09;TCGA-BS-A0TE-01A-11D-A10B-09	ucec
SCAMP3	CCT6A;FBXO6;NUP93;PSMD10;RPL4;SCAMP3;SPG20;WWP2	0	0.032888	7	-0.49717	TCGA-B5-A0JR-01A-13W-A062-09;TCGA-D1-A177-01A-21D-A12J-09;TCGA-A5-A0GA-01A-11W-A062-09;TCGA-AP-A054-01A-11W-A062-09;TCGA-AX-A05S-01A-11W-A027-09;TCGA-D1-A15Z-01A-11D-A122-09;TCGA-BS-A0TE-01A-11D-A10B-09	ucec
POLR2B	ATAD3B;FBXO6;HECW2;POLR2B;PSMB1;RPS6	0	0.04902	7	-0.63615	TCGA-B5-A11R-01A-11D-A122-09;TCGA-B5-A11V-01A-11D-A10M-09;TCGA-BG-A0VX-01A-11D-A122-09;TCGA-B5-A1MY-01A-11D-A142-09;TCGA-D1-A15Z-01A-11D-A122-09;TCGA-D1-A17R-01A-11D-A12J-09;TCGA-BS-A0TE-01A-11D-A10B-09	ucec
XPC	ATAD3B;CCT6A;MDM2;PGK1;PSMB1;TOP1;UBE4B;USP11;XPC	8.8818e-16	0.037084	7	-0.20867	TCGA-AX-A060-01A-11W-A027-09;TCGA-D1-A16E-01A-22D-A12J-09;TCGA-A5-A0GA-01A-11W-A062-09;TCGA-AP-A054-01A-11W-A062-09;TCGA-D1-A15Z-01A-11D-A122-09;TCGA-D1-A17R-01A-11D-A12J-09;TCGA-BS-A0TE-01A-11D-A10B-09	ucec
NFE2L2	CUL1;EPAS1;LMNB1;NFE2L2;SMARCA4;UBE2E3	1.2508e-05	0.03966	6	-0.59525	TCGA-CU-A3KJ-01A-11D-A21A-08;TCGA-BT-A2LD-01A-12D-A20D-08;TCGA-C4-A0F6-01A-11D-A10S-08;TCGA-BT-A3PH-01A-11D-A21Z-08;TCGA-DK-A1A5-01A-11D-A13W-08;TCGA-BT-A0S7-01A-11D-A10S-08	blca
MED1	ACTL6A;CUL1;MED1;OFD1;SSB;TADA2A;TRRAP	1.0625e-05	0.029221	6	-0.0093024	TCGA-DK-A3IM-01A-11D-A20D-08;TCGA-BT-A3PH-01A-11D-A21Z-08;TCGA-DK-A2I2-01A-11D-A17V-08;TCGA-BL-A13I-01A-11D-A13W-08;TCGA-BL-A3JM-01A-12D-A21A-08;TCGA-BT-A0S7-01A-11D-A10S-08	blca
DCAF7	DCAF7;EFTUD2;EIF3A;GATAD2B;HIST3H2BB;RNF2;SUPT16H	2.6645e-15	0.04005	6	-0.43771	TCGA-BT-A3PH-01A-11D-A21Z-08;TCGA-DK-A1A5-01A-11D-A13W-08;TCGA-BT-A20R-01A-12D-A16O-08;TCGA-BT-A20V-01A-11D-A14W-08;TCGA-BL-A13J-01A-11D-A10S-08;TCGA-BL-A3JM-01A-12D-A21A-08	blca
IST1	ANAPC2;HSP90AA1;IST1;RB1;SMARCAD1;UBE2D1	2.3418e-06	0.022388	6	-0.90454	TCGA-B2-4098-01;TCGA-BP-4981-01A-01D-1462-08;TCGA-CJ-4641-01A-02D-1386-10;TCGA-CJ-4920-01A-01D-1429-08;TCGA-CZ-5455-01;TCGA-BP-4770-01A-01D-1501-10	kirc
RIOK3	ALB;ATP2A2;CCT8;FBXO25;PSMD4;RIOK3;RPS27A	0	0.021148	6	-1.8675	TCGA-BP-4993-01A-02D-1421-08;TCGA-B0-4819-01A-01D-1361-10;TCGA-B0-4844-01A-01D-1361-10;TCGA-B0-5096-01A-01D-1421-08;TCGA-CJ-4920-01A-01D-1429-08;TCGA-CZ-4865-01A-02D-1501-10	kirc
LRRC59	CALM1;LRRC59;MDM2;SET;SF3B2;USP10;USP20	0	0.021994	6	-1.8956	TCGA-05-4410-01A-21D-1855-08;TCGA-91-6836-01A-21D-1855-08;TCGA-05-4415-01A-22D-1855-08;TCGA-05-4250-01A-01D-1105-08;TCGA-50-6595-01A-12D-1855-08;TCGA-73-4677-01A-01D-1265-08	luad
NR1D1	CALM1;HUWE1;NR1D1;SNRNP200;USP7	2.1179e-06	0.033784	6	-0.98876	TCGA-35-4122-01A-01D-1105-08;TCGA-55-6712-01A-11D-1855-08;TCGA-05-4395-01A-01D-1265-08;TCGA-05-4415-01A-22D-1855-08;TCGA-38-4631-01A-01D-1753-08;TCGA-50-5935-01A-11D-1753-08	luad
HIST1H2AA	CPT1A;HIST1H2AA;PARK2;PDIA4;PSMD14;SNRNP200;TOM1	3.0993e-11	0.049069	6	-0.73632	TCGA-44-4112-01;TCGA-05-4415-01A-22D-1855-08;TCGA-05-4418-01A-01D-1265-08;TCGA-05-4250-01A-01D-1105-08;TCGA-38-4631-01A-01D-1753-08;TCGA-49-4507-01A-01D-1265-08	luad
UBE3C	DLST;HECTD1;PSMD14;SHFM1;UBE3C;USP13;USP7	2.6329e-11	0.039735	6	-0.51711	TCGA-35-5375-01A-01D-1625-08;TCGA-05-4395-01A-01D-1265-08;TCGA-05-4402-01A-01D-1265-08;TCGA-05-4415-01A-22D-1855-08;TCGA-50-6594-01A-11D-1753-08;TCGA-50-6593-01A-11D-1753-08	luad
RAD18	CPD;NOC2L;PSMD14;RAD18;SET;SUMO2;ZFP91	1.1429e-10	0.029008	6	-0.77124	TCGA-67-4679-01B-01D-1753-08;TCGA-05-4415-01A-22D-1855-08;TCGA-05-4418-01A-01D-1265-08;TCGA-05-4250-01A-01D-1105-08;TCGA-38-4631-01A-01D-1753-08;TCGA-49-4490-01A-21D-1855-08	luad
ASCC3	ASCC3;CCT5;HECW2;LARP1;PDIA4;SIRT7;USP10	4.4409e-16	0.04	6	-1.011	TCGA-05-4410-01A-21D-1855-08;TCGA-05-4418-01A-01D-1265-08;TCGA-05-4250-01A-01D-1105-08;TCGA-50-6595-01A-12D-1855-08;TCGA-64-5775-01A-01D-1625-08;TCGA-49-4507-01A-01D-1265-08	luad
OTUD7B	OTUD7B;RPTOR;SET;TRAF6;UBE2S;USP10;USP7;VARS;XPO1	2.9487e-11	0.020755	6	-1.0016	TCGA-05-4382-01A-01D-1265-08;TCGA-05-4395-01A-01D-1265-08;TCGA-05-4415-01A-22D-1855-08;TCGA-05-4250-01A-01D-1105-08;TCGA-50-5936-01A-11D-1625-08;TCGA-50-6595-01A-12D-1855-08	luad
FTL	CALM1;FTL;KPNA2;PSMD10;SET;SKIV2L2;TAF10;UCHL5	2.101e-12	0.019694	6	-0.81269	TCGA-05-5715-01A-01D-1625-08;TCGA-05-4415-01A-22D-1855-08;TCGA-05-4418-01A-01D-1265-08;TCGA-05-4250-01A-01D-1105-08;TCGA-38-4631-01A-01D-1753-08;TCGA-50-5936-01A-11D-1625-08	luad
DVL3	CALM1;DVL3;HUWE1;ITCH;SNRNP200;SNX18;USP7	5.7907e-08	0.047151	6	-0.41022	TCGA-35-4122-01A-01D-1105-08;TCGA-05-4395-01A-01D-1265-08;TCGA-05-4415-01A-22D-1855-08;TCGA-38-4631-01A-01D-1753-08;TCGA-50-5935-01A-11D-1753-08;TCGA-50-6593-01A-11D-1753-08	luad
TOM1	CPT1A;EPRS;NEDD4;PARK2;PDIA4;PSMD14;SNRNP200;TOM1	4.6629e-15	0.041931	6	-0.48419	TCGA-05-4415-01A-22D-1855-08;TCGA-05-4418-01A-01D-1265-08;TCGA-05-4250-01A-01D-1105-08;TCGA-38-4631-01A-01D-1753-08;TCGA-50-5936-01A-11D-1625-08;TCGA-49-4507-01A-01D-1265-08	luad
PSMD10	CALM1;CPT1A;PARK2;PDIA4;PSMD10;RNF11;SET;UCHL5;USP7	0	0.02108	6	-0.78401	TCGA-05-4395-01A-01D-1265-08;TCGA-05-4415-01A-22D-1855-08;TCGA-05-4418-01A-01D-1265-08;TCGA-05-4250-01A-01D-1105-08;TCGA-38-4631-01A-01D-1753-08;TCGA-49-4507-01A-01D-1265-08	luad
CPD	ATP5B;CPD;CPT1A;FBXO6;SF3B2;VARS	0	0.015198	6	-1.0606	TCGA-91-6836-01A-21D-1855-08;TCGA-05-4395-01A-01D-1265-08;TCGA-05-4418-01A-01D-1265-08;TCGA-50-5936-01A-11D-1625-08;TCGA-73-4677-01A-01D-1265-08;TCGA-49-4507-01A-01D-1265-08	luad
NDUFS3	CPT1A;NDUFS3;PARK2;PDIA4;PSMD10;PSMD14;TOM1	3.1253e-12	0.018315	6	-0.44473	TCGA-05-4415-01A-22D-1855-08;TCGA-05-4418-01A-01D-1265-08;TCGA-05-4250-01A-01D-1105-08;TCGA-38-4631-01A-01D-1753-08;TCGA-50-5931-01A-11D-1753-08;TCGA-49-4507-01A-01D-1265-08	luad
SULT1A1	OLA1;POLB;RELA;STUB1;SULT1A1;UBE2A;UBE4B;UBR5;XPC	6.7079e-10	0.040816	6	-1.2976	TCGA-13-0760-01A-01W-0372-09;TCGA-24-1422-01A-01W-0545-08;TCGA-25-1623-01A-01W-0615-10;TCGA-25-2401-01A-01W-0799-08;TCGA-30-1891-01A-01W-0699-08;TCGA-30-1862-01A-02W-0699-08	ov
ASCC3	AMOTL1;ASCC3;HECW2;PRRC2C;PSMB1;RPL4;RPL7A;SIRT7	2.2204e-16	0.026159	6	-0.34362	TCGA-B5-A0JR-01A-13W-A062-09;TCGA-A5-A0GA-01A-11W-A062-09;TCGA-AP-A054-01A-11W-A062-09;TCGA-AX-A05S-01A-11W-A027-09;TCGA-D1-A17R-01A-11D-A12J-09;TCGA-BS-A0TE-01A-11D-A10B-09	ucec
PFKM	ATAD3B;CCT6A;FBXO6;NUP93;PFKM;RPL4	0	0.043716	6	-0.58266	TCGA-A5-A0VP-01A-21D-A10B-09;TCGA-D1-A177-01A-21D-A12J-09;TCGA-A5-A0GA-01A-11W-A062-09;TCGA-AX-A05S-01A-11W-A027-09;TCGA-D1-A15Z-01A-11D-A122-09;TCGA-BS-A0TE-01A-11D-A10B-09	ucec
GARS	ATAD3B;FBXO6;GARS;NUP93;RPL4;RPL7A	0	0.020107	6	-0.58266	TCGA-A5-A0VP-01A-21D-A10B-09;TCGA-D1-A177-01A-21D-A12J-09;TCGA-A5-A0GA-01A-11W-A062-09;TCGA-AX-A05S-01A-11W-A027-09;TCGA-D1-A15Z-01A-11D-A122-09;TCGA-BS-A0TE-01A-11D-A10B-09	ucec
AHCY	AHCY;ATAD3B;FBXO6;HDAC5;HECW2;IRS4;PSMB1;RPL4;RPL7A	0	0.040816	6	-0.35731	TCGA-BG-A0W2-01A-11D-A117-09;TCGA-A5-A0GA-01A-11W-A062-09;TCGA-AP-A054-01A-11W-A062-09;TCGA-D1-A15Z-01A-11D-A122-09;TCGA-D1-A17R-01A-11D-A12J-09;TCGA-BS-A0TE-01A-11D-A10B-09	ucec
AUP1	AUP1;CALCOCO2;FBXO6;NUP93;RNF11;RPL4;RPL7A	0	0.017689	6	-0.58266	TCGA-A5-A0VP-01A-21D-A10B-09;TCGA-D1-A177-01A-21D-A12J-09;TCGA-A5-A0GA-01A-11W-A062-09;TCGA-AX-A05S-01A-11W-A027-09;TCGA-D1-A15Z-01A-11D-A122-09;TCGA-BS-A0TE-01A-11D-A10B-09	ucec
CSNK1A1	CSNK1A1;PARK2;PRRC2C;RPL7A;RPS6;SRSF3	1.679e-11	0.049887	6	-0.052132	TCGA-B5-A11R-01A-11D-A122-09;TCGA-BS-A0TA-01A-11D-A10B-09;TCGA-A5-A0GA-01A-11W-A062-09;TCGA-AP-A054-01A-11W-A062-09;TCGA-AX-A05S-01A-11W-A027-09;TCGA-BS-A0TE-01A-11D-A10B-09	ucec
PFN1	AIMP2;MDM2;PFN1;PGK1;RPL7A;STUB1;TOP1	2.0428e-14	0.049554	6	-0.34362	TCGA-D1-A16E-01A-22D-A12J-09;TCGA-D1-A174-01A-11D-A12J-09;TCGA-A5-A0GA-01A-11W-A062-09;TCGA-AP-A054-01A-11W-A062-09;TCGA-AX-A05S-01A-11W-A027-09;TCGA-BS-A0TE-01A-11D-A10B-09	ucec
HIST1H2BL	HIST1H2BL;HIST2H2BF;PGK1;PRRC2C;PTOV1;RNF40;SIRT7;USP16	2.0428e-14	0.046015	6	-0.34362	TCGA-BG-A0MU-01A-11D-A10B-09;TCGA-D1-A16E-01A-22D-A12J-09;TCGA-A5-A0GA-01A-11W-A062-09;TCGA-AP-A054-01A-11W-A062-09;TCGA-AX-A05S-01A-11W-A027-09;TCGA-BS-A0TE-01A-11D-A10B-09	ucec
HSP90AA1	BTRC;CTTN;FBXO25;HSP90AA1;PAK3;PPP2R1B;RPS27A;SNCA;TNFAIP3	0	0.017324	5	-1.0127	TCGA-GV-A3JV-01A-11D-A21Z-08;TCGA-BT-A3PH-01A-11D-A21Z-08;TCGA-C4-A0F7-01A-11D-A10S-08;TCGA-DK-A1A5-01A-11D-A13W-08;TCGA-BL-A13J-01A-11D-A10S-08	blca
CHEK1	ASCC3;CHEK1;HECW2;HIST3H2BB;SRP68;TXNL1;USP7	3.594e-12	0.037249	5	-0.51682	TCGA-GV-A3JV-01A-11D-A21Z-08;TCGA-BT-A3PH-01A-11D-A21Z-08;TCGA-DK-A1A5-01A-11D-A13W-08;TCGA-BT-A20V-01A-11D-A14W-08;TCGA-BL-A13J-01A-11D-A10S-08	blca
OFD1	ACTL6A;CUL1;MED1;OFD1;TRRAP	0.00010912	0.016575	5	-0.061485	TCGA-DK-A3IM-01A-11D-A20D-08;TCGA-BT-A3PH-01A-11D-A21Z-08;TCGA-DK-A2I2-01A-11D-A17V-08;TCGA-BL-A3JM-01A-12D-A21A-08;TCGA-BT-A0S7-01A-11D-A10S-08	blca
WRNIP1	BRCC3;CCDC14;RNF31;TRIM28;WRNIP1	2.4425e-15	0.041958	5	-0.53102	TCGA-AO-A0J3-01A-11W-A050-09;TCGA-D8-A1JK-01A-11D-A13L-09;TCGA-E2-A10A-01A-21D-A10Y-09;TCGA-A8-A08L-01A-11W-A019-09;TCGA-BH-A1EV-01A-11D-A135-09	brca
NR1H4	EP300;HDAC6;HMGN2;HSPA9;KAT7;MAP2K4;NR1H4;SIRT1	0	0.040875	5	0.12979	TCGA-A2-A04Y-01A-21W-A050-09;TCGA-A8-A08L-01A-11W-A019-09;TCGA-B6-A0IK-01A-12W-A071-09;TCGA-B6-A0WW-01A-11D-A10G-09;TCGA-B6-A0X4-01A-11D-A10G-09	brca
HIST1H2BK	HDAC5;HIST1H2BK;HSPA9;PSMC6;RPN1	0	0.031957	5	-0.47059	TCGA-A2-A0T1-01A-21D-A099-09;TCGA-EW-A1PB-01A-11D-A142-09;TCGA-A8-A08L-01A-11W-A019-09;TCGA-B6-A0WW-01A-11D-A10G-09;TCGA-BH-A18T-01A-11D-A12B-09	brca
ERCC4	ERCC4;POLR2A;SNRPA;TADA2A	6.7057e-14	0.037879	5	-1.5085	TCGA-CN-6997-01A-11D-2012-08;TCGA-CV-5978-01A-11D-1683-08;TCGA-CV-6959-01A-11D-1912-08;TCGA-CV-6961-01A-21D-1912-08;TCGA-CV-7414-01A-11D-2078-08	hnsc
RNF20	HIST1H2BA;HIST2H2BE;PSMD14;RNF20;SET;SUMO2;USP10;USP15	0	0.0073439	5	-1.2539	TCGA-44-4112-01;TCGA-05-4395-01A-01D-1265-08;TCGA-05-4415-01A-22D-1855-08;TCGA-05-4250-01A-01D-1105-08;TCGA-50-6595-01A-12D-1855-08	luad
BAIAP2	ASCC3;BAIAP2;EPRS;HECW2;NEDD4;TOM1;USP10	1.5543e-15	0.0064309	5	-1.2539	TCGA-55-6712-01A-11D-1855-08;TCGA-05-4250-01A-01D-1105-08;TCGA-50-5936-01A-11D-1625-08;TCGA-50-6595-01A-12D-1855-08;TCGA-64-5775-01A-01D-1625-08	luad
ACSL1	ACSL1;ATP5C1;NIPSNAP1;PARK2;SSBP1;SYNCRIP	0	0.049587	5	-1.8909	TCGA-46-3767-01A-01D-0983-08;TCGA-18-4086-01A-01D-1352-08;TCGA-34-2596-01A-01D-1522-08;TCGA-39-5030-01A-01D-1441-08;TCGA-66-2773-01A-01D-1267-08	lusc
CDC42EP4	CDC42EP4;HSP90AA1;LNX1;STRN;VRK2	1.1745e-07	0.049587	5	-1.4771	TCGA-66-2781-01A-01D-1522-08;TCGA-21-5787-01A-01D-1632-08;TCGA-22-1011-01A-01D-1521-08;TCGA-34-5236-01A-21D-1817-08;TCGA-51-4080-01A-01D-1458-08	lusc
PABPC3	ANXA2;DDX3X;PABPC3;PARK2;PSMD13;RPS27A	4.4409e-16	0.033457	5	-2.568	TCGA-13-0760-01A-01W-0372-09;TCGA-13-0755-01A-01W-0372-09;TCGA-23-1031-01A-01W-0486-08;TCGA-24-1422-01A-01W-0545-08;TCGA-24-2262-01A-01W-0799-08	ov
TUBB4A	CCT6A;FBXO6;MDM2;NUP93;RPL4;TUBB4A	0	0.040998	5	-0.6757	TCGA-BG-A0MU-01A-11D-A10B-09;TCGA-D1-A177-01A-21D-A12J-09;TCGA-A5-A0GA-01A-11W-A062-09;TCGA-AX-A05S-01A-11W-A027-09;TCGA-BS-A0TE-01A-11D-A10B-09	ucec
DNAJC11	DNAJC11;FBXO6;NUP93;RPL4;RPL7A	0	0.023346	5	-0.6757	TCGA-D1-A174-01A-11D-A12J-09;TCGA-D1-A177-01A-21D-A12J-09;TCGA-A5-A0GA-01A-11W-A062-09;TCGA-AX-A05S-01A-11W-A027-09;TCGA-BS-A0TE-01A-11D-A10B-09	ucec
ARF1	ARF1;FBXO6;NUP93;RPL4;RPL7A	0	0.039735	5	-0.6757	TCGA-AP-A05N-01A-11W-A027-09;TCGA-D1-A177-01A-21D-A12J-09;TCGA-A5-A0GA-01A-11W-A062-09;TCGA-AX-A05S-01A-11W-A027-09;TCGA-BS-A0TE-01A-11D-A10B-09	ucec
UBA52	FBXO6;NUP93;RPL4;RPL7A;UBA52	0	0.031852	5	-0.6757	TCGA-BK-A0CB-01A-32D-A10B-09;TCGA-D1-A177-01A-21D-A12J-09;TCGA-A5-A0GA-01A-11W-A062-09;TCGA-AX-A05S-01A-11W-A027-09;TCGA-BS-A0TE-01A-11D-A10B-09	ucec
RPN2	CCT6A;FBXO6;NUP93;RPL4;RPN2	0	0.037629	5	-0.6757	TCGA-A5-A0VQ-01A-11D-A10B-09;TCGA-D1-A177-01A-21D-A12J-09;TCGA-A5-A0GA-01A-11W-A062-09;TCGA-AX-A05S-01A-11W-A027-09;TCGA-BS-A0TE-01A-11D-A10B-09	ucec
EEF1A2	AP2A1;ARRB1;CCT6A;EEF1A2;FBXO25;PARK2;PRRC2C;PSMB1	0	0.033333	5	-0.24398	TCGA-D1-A16Y-01A-31D-A12J-09;TCGA-A5-A0GA-01A-11W-A062-09;TCGA-AP-A054-01A-11W-A062-09;TCGA-AX-A05S-01A-11W-A027-09;TCGA-D1-A17R-01A-11D-A12J-09	ucec
EDC4	BMI1;EDC4;KIAA1429;RPL7A;RPS6;SIRT7;SMARCC1	5.5511e-15	0.039779	5	-0.20867	TCGA-B5-A11R-01A-11D-A122-09;TCGA-A5-A0GA-01A-11W-A062-09;TCGA-AP-A054-01A-11W-A062-09;TCGA-AX-A05S-01A-11W-A027-09;TCGA-BS-A0TE-01A-11D-A10B-09	ucec
AHCTF1	AHCTF1;IRS4;PRRC2C;RPL4;RPL7A;SIRT7	5.5511e-15	0.047452	5	-0.20867	TCGA-AX-A0IU-01A-11D-A10B-09;TCGA-A5-A0GA-01A-11W-A062-09;TCGA-AP-A054-01A-11W-A062-09;TCGA-AX-A05S-01A-11W-A027-09;TCGA-BS-A0TE-01A-11D-A10B-09	ucec
LDHB	CALCOCO2;CCT6A;LDHB;RNF2;RPL4;SMURF1	0	0.033516	5	-0.9185	TCGA-B5-A0K2-01A-12W-A10C-09;TCGA-B5-A11U-01A-11D-A122-09;TCGA-A5-A0GA-01A-11W-A062-09;TCGA-D1-A15Z-01A-11D-A122-09;TCGA-BS-A0TE-01A-11D-A10B-09	ucec
RNPEP	IRS4;PRRC2C;RNPEP;RPL7A;RPS6;SIRT7	5.5511e-15	0.044872	5	-0.20867	TCGA-B5-A11R-01A-11D-A122-09;TCGA-A5-A0GA-01A-11W-A062-09;TCGA-AP-A054-01A-11W-A062-09;TCGA-AX-A05S-01A-11W-A027-09;TCGA-BS-A0TE-01A-11D-A10B-09	ucec
CERCAM	CERCAM;FBXO6;NUP93;RPL4;RPL7A	0	0.033696	5	-0.6757	TCGA-D1-A177-01A-21D-A12J-09;TCGA-D1-A17D-01A-12D-A12J-09;TCGA-A5-A0GA-01A-11W-A062-09;TCGA-AX-A05S-01A-11W-A027-09;TCGA-BS-A0TE-01A-11D-A10B-09	ucec
PRPF4B	PRPF4B;PRRC2C;RPL4;RPL7A;SIRT7;SMARCC1	1.1102e-15	0.023466	5	-0.20867	TCGA-BG-A0MQ-01A-11D-A10B-09;TCGA-A5-A0GA-01A-11W-A062-09;TCGA-AP-A054-01A-11W-A062-09;TCGA-AX-A05S-01A-11W-A027-09;TCGA-BS-A0TE-01A-11D-A10B-09	ucec
TTC9C	ATAD3B;CCT6A;FBXO25;PSMB1;TRIM28;TTC9C;UBE2C;UBE4B	4.7962e-14	0.035047	5	-0.20867	TCGA-A5-A0GP-01A-11W-A062-09;TCGA-A5-A0GA-01A-11W-A062-09;TCGA-AP-A054-01A-11W-A062-09;TCGA-D1-A15Z-01A-11D-A122-09;TCGA-D1-A17R-01A-11D-A12J-09	ucec
